# Supplementary material for: Inhibition of Bruton’s tyrosine kinase with PD-1 blockade modulates T cell activation in solid tumors
Source: JCI Insight. 2024 Nov 8;9(21):e169927. doi: 10.1172/jci.insight.169927 (PMC11601564; doi:10.1172/jci.insight.169927)
Supplement: Supporting data values [file jciinsight-9-169927-s047.xlsx]

## Sheet: Figure 2A
	Total MDSC						G-MDSC						M-MDSC
	C1D-7	C1D1	C1D8	C2D1	PD		C1D-7	C1D1	C1D8	C2D1	PD		C1D-7	C1D1	C1D8	C2D1	PD
	8.29	9.08	12.2	25.4	13.8		6.51	0.11	1.62	16.1	13.8		77.5	94.4	88.5	77.5	74.4
	16.7	15.5	15	34.2	25.8		2.66	9.28	12.9	38.1	22.5		88	73.9	71.1	45.9	61.7
	36.5	51.5	33.4	49.2	51		0.91	0.42	4.74	0.95	0.46		61.9	73.3	69.9	79	90.4
	25.7	26.7	15.4				0.6	0.5	0.83				92.6	83.8	84.9
	47.3	15.3	5.61	22.5			6.49	2.23	7	2.3			85	85.8	65.5	82.2
	21.8	38.4	3.13	17.8			1.63	0.059	2.95	4.12			83.7	92.9	52.9	76
	17.6	9.28	15.9	11.6			9.11	4.48	16.7	15.4			81.4	84.1	70.3	74.7
	12.1	13.4	11.4	7.62	13.4		2.17	0.27	0.15	1.84	13		77.2	84.7	79.2	66.7	56.2
	22.4	21.6	6.81	11.7			3.69	0.32	10.3	21.5			87.4	89.1	54	54.9
	4.71	3.29		2.84	7.23		52.5	1.85		18.9	52.1		38.6	76.3		54.4	31.9
	6.88	2.96	9.06	11.7			26.6	13.7	3.01	11.9			48.6	65.1	86.8	79.2
	1.91	7.99	43	11.6	31.9		22	0.54	0.16	58.9	4.62		32.6	91.9	80.4	13.3	81.5
	35.9	15.7	6.95	25			82.8	16.2	32.6	75.7			4.9	60.4	15.5	11.6
	4.95	13.7	20.1		30.1		3.68	0.18	0.64		1.57		46	82.9	85.8		76.7
	26.6	20.4	37.5		63.5		13.3	4.66	1.16		9.08		63.1	73.3	77.1		62.7
	32.6	20	8.02	49.9			25.8	11.2	50.4	9.64			49.6	62.4	24.5	81.5

## Sheet: Figure 2B
Progressive Disease vs. Clinical Benefit MDSC
	Clinical Benefit									Progressive Disease
C1D-7	47.3	21.8	17.6	22.4	16.7	6.88	1.91	32.6		8.29	36.5	25.7	12.1	4.71	35.9	4.95	26.6
C1D1	15.3	38.4	9.28	21.6	15.5	2.96	7.99	20		9.08	51.5	26.7	13.4	3.29	15.7	13.7	20.4
C1D8	5.61	3.13	15.9	6.81	15	9.06	43	8.02		12.2	33.4	15.4	11.4		6.95	20.1	37.5
C2D1	22.5	17.8	11.6	11.7	34.2	11.7	11.6	49.9		25.4	49.2		7.62	2.84	25
PD					25.8		31.9			13.8	51		13.4	7.23		30.1	63.5
Progressive Disease vs. Stable Disease vs. Partial Response MDSC
	Partial Response					Stable Disease					Progressive Disease
C1D-7	47.3	21.8	17.6	22.4		16.7	6.88	1.91	32.6		8.29	36.5	25.7	12.1	4.71	35.9	4.95	26.6
C1D1	15.3	38.4	9.28	21.6		15.5	2.96	7.99	20		9.08	51.5	26.7	13.4	3.29	15.7	13.7	20.4
C1D8	5.61	3.13	15.9	6.81		15	9.06	43	8.02		12.2	33.4	15.4	11.4		6.95	20.1	37.5
C2D1	22.5	17.8	11.6	11.7		34.2	11.7	11.6	49.9		25.4	49.2		7.62	2.84	25
PD						25.8		31.9			13.8	51		13.4	7.23		30.1	63.5

## Sheet: Figure 2C.
MDSC by tumor type
		Adenoid cystic carcinoma of vulva				Appendecial mucinous adenocarcinoma				Melanoma				Mucinous adenocarcinoma w/ gynecologic origin				Neuroendocrine				Pancreatic adenocarcinoma				Prostatic adenocarcinoma				Thyroid				Thymic carcinoma
	C1D-7	8.29				26.6				47.3	22.4	4.71	17.6	6.88				4.95	32.6	21.8		25.7	12.1			36.5				16.7	35.9			1.91
	C1D1	9.08				20.4				15.3	21.6	3.29	9.28	2.96				13.7	20	38.4		26.7	13.4			51.5				15.5	15.7			7.99
	C1D8	12.2				37.5				5.61	6.81		15.9	9.06				20.1	8.02	3.13		15.4	11.4			33.4				15	6.95			43
	C2D1	25.4								22.5	11.7	2.84	11.6	11.7					49.9	17.8			7.62			49.2				34.2	25			11.6
	PD	13.8				63.5						7.23						30.1					13.4			51				25.8				31.9

## Sheet: Figure 3C
	CD8+ T cells		CD4+ T cells		T regulatory cells		MDSC		Monocytes		Dendritic cells		NK cells		B cells
C1D-7	10.7433		23.2693		0.135154		18.7797		24.7067		8.84943		10.1832		3.33312
C1D1	8.92965		19.4506		0.125006		17.0636		31.2897		7.9528		9.97935		5.2
C1D8	7.47777		19.7673		0.216211		16.6229		35.0383		8.47228		7.80654		4.58
C2D1	11.611		22.8205		0.177827		21.6965		17.8831		5.8115		15.4646		4.535
PD	10.2577		19.6908		0.123328		26.8132		23.995		5.5919		10.303		3.22501

## Sheet: Figure 4A
CCL2						CCL3						CCL4						CCL13
C1D-7	C1D1	C1D8	C2D1	PD		C1D-7	C1D1	C1D8	C2D1	PD		C1D-7	C1D1	C1D8	C2D1	PD		C1D-7	C1D1	C1D8	C2D1	PD
306.05	195.007	226.274	213.993	250.792		12.5892	8.35384	6.98389	10.6486	12.4611		54.3522	32.5383	29.2805	49.4015	55.0205		360.528	244.051	240.036	186.567	228.261
426.039	287.159	281.769	302.043	180.07		18.0947	11.5802	18.9273	30.3205	21.6015		106.57	60.6694	74.7018	114.743	92.1969		342.603	203.562	192.149	228.153	89.6343
301.736	184.326	164.29	139.685			17.2509	13.5629	7.98228	13.1671			74.5519	35.3057	32.478	37.4946			576.203	242.329	353.164	228.7
174.384	158.351	168.666	196.761			10.8902	8.57657	18.9092	12.1153			58.3945	37.844	79.3987	65.5742			328.409	348.437	407.878	483.783
251.53	218.048	221.752	278.379	331.073		26.2401	17.7658	21.8002	43.1449	46.2189		69.6046	50.0259	69.2882	115.393	105.998		277.389	289.023	243.811	375.755	312.335
360.441	250.55	153.73	150.726			20.4417	14.6366	11.8055	12.3364			96.8755	50.8531	50.0234	65.0717			325.968	278.289	253.989	253.442
180.296	122.898		317.427	265.299		14.8921	9.58458		27.0546	23.8504		70.8054	32.639		144.936	111.852		713.014	374.255		786.369	838.601
201.651	233.258	208.748	229.446			12.2535	16.3249	10.2288	12.6261			58.6427	92.8547	38.699	50.6677			549.181	563.994	379.514	363.62
187.794	94.7174	85.1445	189.158	142.649		14.921	15.8233	9.27624	18.436	26.8575		97.5521	86.5396	53.5613	107.991	130.131		195.306	56.073	75.2036	166.646	95.5053
315.618	230.517	203.141	242.244	270.405		26.7105	14.8225	14.4736	17.3285	22.3992		88.4748	51.7107	51.5036	68.1452	98.8431		250.931	220.544	162.652	188.686	253.924
289.793	251.895	223.296				15.0215	14.0631	15.5533				58.6305	51.3725	47.2538				155.23	139.972	160.076
225.933	174.811	273.546	291.751			11.1936	4.7349	11.4399	9.54675			51.4228	19.5619	66.8047	52.9895			680.099	577.335	846.811	736.353
245.91	181.524	142.744	367.844			13.5693	7.46634	7.94171	22.6171			111.367	45.5482	53.8849	146.692			287.608	293.492	319.581	423.105
330.584	322.268	207.622		448.557		26.1906	16.5959	22.5525		24.1408			104.626	128.103		200.203		640.111	372.17	279.123		430.099
260.734	241.934	223.505		233.446		32.9625	18.1878	21.7444		43.5317		121.5	53.4358	60.0341		87.9271		340.164	296.201	269.075		299.21
261.154	313.463		216.343			12.0579	7.14744	38.0343	10.6413			51.9189	25.7912	132.689	46.0394			476.255	530.3	870.319	324.293

## Sheet: Figure 4B
IL-12/23p40						IL-1B
C1D-7	C1D1	C1D8	C2D1	PD		C1D-7	C1D1	C1D8	C2D1	PD
121.464	98.8376	130.142	103.677	140.107		0.16014	0.095282	0.03408	0.064398	0.065944
72.659	51.7696	72.9822	72.9636	14.5118		0.150218	0.341423	0.584907	0.476242	0.205567
150.129	147	175.28	93.7002			0.494937	0.276458	0.104954	0.136861
137.466	103.319	199.714	149.951			0.071669	0.173648	0.149527	0.139972
574.69	376.418	564.341	581.155	657.385		0.325282	0.120337	0.338688	0.32224	0.243072
141.65	101.678	167.007	173.781			0.200945	0.237533	0.251655	0.128138
61.6707	51.2357		155.271	100.16		0.462959	0.113474			0.734302
209.344	146.104	171.528	235.521			0.286237	0.354808	0.253458	0.078532
43.0028	15.8348	19.9438	59.4533	49.5102		1.20484	0.4073	0.332297	0.065289	0.299979
272.491	200.744	267.444	283.872	242.403		0.073922	0.082641		0.00138
125.264	88.5986	123.577				0.139052	0.126969	0.272535
57.3111	33.6168	86.1132	70.2561			0.02763	0.065568
446.193	425.37	555.245	570.44			0.302537		0.055175	0.428229
207.574	158.466	80.0264		15.9672		0.261754
162.593	124.616	167.973		179.721		1.18943	0.939917	0.058814
124.934	90.1452	334.037	96.951				0.377879

## Sheet: Figure 5G
Differential Gene Expression in C1D1 MDSC vs C1D-7 MDSC																Differential Gene Expression in C1D1 MDSC from clinical benefit vs progressive disease patients								Differential Gene Expression in C1D1 MDSC from clinical benefit vs progressive disease patients								Differential Gene Expression in C1D1 MDSC from clinical benefit vs progressive disease patients								Differential Gene Expression in C1D1 MDSC from clinical benefit vs progressive disease patients								Differential Gene Expression in C1D1 MDSC from clinical benefit vs progressive disease patients
	p_val	avg_log2FC	pct.1	pct.2	p_val_adj
FTH1	0	-309.443	0.993	0.993	0
ACTB	0.000395079	-201.058	0.999	0.995	1
MALAT1	5.7865e-21	-140.648	0.993	0.987	2.11792e-16
TIMP1	6.75923e-115	-114.227	0.641	0.723	2.47395e-110
RPL13	3.23068e-05	-98.8084	0.99	0.988	1
B2M	6.12094e-30	-88.7108	0.992	0.992	2.24033e-25
EEF1A1	3.32108e-12	-82.9401	0.993	0.99	1.21555e-07
RPL10	2.15814e-32	-80.0547	0.995	0.993	7.89901e-28
RPS27	2.91082e-11	-77.1693	0.947	0.945	1.06539e-06
FABP5	8.34303e-19	-61.2997	0.095	0.133	3.05363e-14
AREG	2.6408e-49	-60.1484	0.048	0.101	9.66558e-45
RPL41	0.443039	-59.857	0.95	0.959	1
RPS12	9.69226e-15	-59.6739	0.994	0.993	3.54746e-10
RPS15A	1.21526e-21	-58.8421	0.984	0.985	4.44798e-17
SRGN	8.96784e-199	-55.3226	0.829	0.893	3.28232e-194
G0S2	0	-54.2022	0.226	0.515	0
RPS21	8.75696e-05	-52.6433	0.959	0.96	1
RPL34	1.08923e-28	-49.6868	0.991	0.993	3.98668e-24
GNLY	2.71504e-09	-46.8727	0.111	0.084	9.93733e-05
FTL	2.32234e-26	-46.8595	0.997	0.994	8.50001e-22
UBC	2.02088e-41	-45.4731	0.835	0.871	7.39663e-37
RPS13	6.17849e-27	-44.9778	0.992	0.993	2.26139e-22
LTB	0.839174	-41.0757	0.105	0.105	1
LYZ	4.63909e-09	-39.7962	0.98	0.981	0.000169795
MCL1	7.88926e-56	-36.7641	0.609	0.685	2.88755e-51
HLA-DRB1	0.000638058	-36.5285	0.733	0.751	1
RPS29	6.80224e-07	-36.1876	0.743	0.756	0.0248969
RPS2	0.177241	-35.7739	0.947	0.942	1
EEF2	0.00682947	-35.5005	0.729	0.731	1
EIF1	1.27418e-104	-35.3311	0.942	0.964	4.66362e-100
RPS14	4.59943e-16	-33.8885	0.991	0.991	1.68344e-11
RPS3A	1.66794e-17	-32.4456	0.982	0.984	6.10483e-13
RPL15	3.47687e-09	-31.0078	0.918	0.925	0.000127257
RPL29	4.41711e-14	-31.0031	0.971	0.974	1.61671e-09
VIM	6.16239e-30	-31.0031	0.971	0.971	2.2555e-25
AHNAK	6.62423e-38	-29.9807	0.663	0.572	2.42454e-33
RPL37	2.79343e-14	-29.5604	0.978	0.98	1.02242e-09
RPL18A	7.5516e-11	-28.1177	0.978	0.978	2.76396e-06
RPS6	0.000728722	-28.1177	0.911	0.903	1
NEAT1	0.167355	-28.0947	0.898	0.886	1
HMOX1	2.80796e-48	-26.9905	0.257	0.341	1.02774e-43
HLA-A	3.71876e-19	-26.8417	0.87	0.889	1.3611e-14
RPL17	3.43886e-07	-26.6784	0.908	0.915	0.0125866
RPL7A	1.7147e-11	-26.675	0.977	0.976	6.27596e-07
RPS24	6.42398e-15	-26.675	0.995	0.992	2.35124e-10
HIF1A	9.36325e-266	-26.6435	0.446	0.629	3.42704e-261
CTSL	6.58565e-186	-26.4917	0.047	0.166	2.41041e-181
NACA	9.8385e-30	-26.3775	0.935	0.945	3.60099e-25
RPL39	1.36189e-15	-25.2323	0.997	0.994	4.98464e-11
RPS18	1.04489e-05	-25.2323	0.944	0.946	0.382439
RPS15	2.02421e-11	-25.2323	0.986	0.986	7.40879e-07
RPL10A	2.37826e-20	-25.2287	0.786	0.809	8.70466e-16
RPL18	2.75746e-15	-25.1627	0.985	0.986	1.00926e-10
RPS19	0.00466637	-23.7895	0.959	0.957	1
PFN1	0.000871341	-23.3469	0.965	0.961	1
RPS20	1.19484e-16	-23.1616	0.539	0.581	4.37322e-12
FCER1G	1.09721e-07	-22.5291	0.847	0.868	0.00401589
RPS8	1.25817e-18	-22.3469	0.994	0.992	4.60502e-14
MT1X	0.179933	-21.9095	0.153	0.146	1
RPL27A	3.04214e-06	-21.8463	0.648	0.663	0.111345
RPL5	4.44414e-17	-20.8945	0.919	0.926	1.6266e-12
LAPTM5	3.02198e-74	-20.6889	0.813	0.858	1.10607e-69
RPS9	2.05052e-22	-20.6544	0.959	0.967	7.5051e-18
MAP3K8	3.4723e-223	-20.5187	0.285	0.47	1.2709e-218
CXCL8	4.27237e-194	-20.0902	0.06	0.191	1.56373e-189
IFI30	5.18729e-53	-19.5567	0.958	0.976	1.8986e-48
RPL6	8.43676e-14	-19.4615	0.973	0.979	3.08794e-09
RPS4X	0.00429735	-19.4615	0.964	0.961	1
JUNB	6.84991e-21	-19.4611	0.761	0.79	2.50713e-16
SH3BGRL3	1.60416e-26	-18.8144	0.984	0.985	5.87137e-22
RPL37A	2.36873e-06	-18.5209	0.888	0.881	0.0866979
PPIA	0.000121351	-18.3876	0.791	0.803	1
RGCC	5.47254e-235	-18.1827	0.067	0.22	2.00301e-230
TMSB4X	0.37394	-18.0191	0.989	0.986	1
RPLP0	0.0602118	-18.0092	0.937	0.93	1
RACK1	4.09893e-15	-17.9985	0.935	0.936	1.50025e-10
TUBA1B	0.386018	-17.9913	0.392	0.385	1
MAFB	1.25431e-92	-17.355	0.386	0.504	4.59091e-88
ARHGDIB	7.83066e-14	-17.334	0.778	0.734	2.8661e-09
KLF6	0.707447	-16.6529	0.501	0.502	1
RPL32	2.17888e-20	-16.5761	0.993	0.993	7.97493e-16
EEF1G	0.616072	-16.3264	0.823	0.815	1
HLA-DQB1	0.00208392	-16.2197	0.446	0.465	1
BTG1	3.47034e-139	-16.1748	0.565	0.683	1.27018e-134
TNFAIP3	0.886275	-16.1516	0.169	0.168	1
PTMA	2.70962e-60	-15.9499	0.967	0.978	9.91749e-56
ANXA1	0.669128	-15.843	0.684	0.676	1
YBX1	4.07999e-20	-15.7441	0.706	0.734	1.49332e-15
RPL3	0.0106714	-15.1335	0.852	0.85	1
RPL28	2.2771e-06	-15.1108	0.997	0.996	0.0833441
RPL23A	0.000148379	-15.0628	0.832	0.841	1
IER2	8.80681e-36	-14.9524	0.576	0.639	3.22338e-31
GLUL	2.15859e-10	-14.9095	0.439	0.473	7.90066e-06
RPL21	4.49307e-09	-14.7867	0.854	0.874	0.000164451
THBS1	5.12133e-80	-14.2512	0.123	0.216	1.87446e-75
SAT1	2.01957e-136	-14.1392	0.843	0.904	7.39181e-132
RPSA	0.11948	-13.6215	0.772	0.776	1
SNHG29	2.64377e-11	-13.5969	0.611	0.635	9.67648e-07
NINJ1	1.76869e-167	-13.5836	0.395	0.549	6.47358e-163
LGALS3	1.13523e-46	-13.2886	0.676	0.741	4.15505e-42
NR4A1	1.50737e-194	-12.9087	0.034	0.146	5.51712e-190
RPL26	7.36174e-10	-12.7544	0.97	0.97	2.69447e-05
GAPDH	7.66068e-16	-12.7253	0.987	0.98	2.80388e-11
EIF5A	0.119559	-12.6876	0.361	0.37	1
ID2	3.32882e-39	-12.6759	0.348	0.426	1.21838e-34
RPL24	1.55767e-25	-12.2487	0.921	0.942	5.70124e-21
CFL1	0.126208	-12.2449	0.932	0.93	1
RPL14	2.47057e-15	-12.2386	0.95	0.957	9.04253e-11
HLA-DRA	0.000466818	-12.2348	0.719	0.748	1
ITM2B	0.00760652	-12.0411	0.822	0.846	1
EIF3A	0.00495897	-11.7429	0.3	0.282	1
DDX5	4.24569e-07	-11.5748	0.631	0.652	0.0155396
YWHAZ	7.3253e-06	-11.3972	0.527	0.553	0.268113
GABARAPL1	9.54493e-199	-11.1959	0.101	0.253	3.49354e-194
RPS16	8.76274e-34	-11.0198	0.903	0.917	3.20725e-29
NFKBIA	3.89833e-48	-10.8621	0.621	0.707	1.42683e-43
COTL1	3.66854e-29	-10.8104	0.932	0.947	1.34272e-24
TUBA1A	0.000537208	-10.7993	0.582	0.545	1
RPS27A	7.51771e-20	-10.7792	0.985	0.988	2.75156e-15
PLAUR	2.90147e-142	-10.6711	0.369	0.524	1.06197e-137
PID1	2.66924e-135	-10.4948	0.109	0.23	9.76968e-131
ZYX	0.00118547	-10.4279	0.645	0.666	1
HSP90AB1	0.0262976	-10.2582	0.421	0.403	1
HSP90AA1	0.175434	-10.2098	0.478	0.458	1
SOX4	2.62368e-22	-9.80203	0.184	0.238	9.60293e-18
CALR	5.65419e-05	-9.6073	0.238	0.213	1
LSP1	2.68215e-22	-9.59933	0.82	0.85	9.81695e-18
UPP1	8.44217e-102	-9.55481	0.43	0.534	3.08992e-97
SARAF	0.00145912	-9.50558	0.458	0.474	1
LITAF	8.32996e-32	-9.44072	0.273	0.333	3.04885e-27
RPS3	0.00215848	-9.36266	0.972	0.97	1
HLA-E	9.44836e-24	-9.36134	0.754	0.794	3.45819e-19
ARPC2	0.000136672	-9.34618	0.799	0.82	1
RPL36	2.58341e-05	-9.24942	0.954	0.956	0.945553
EEF1B2	0.00011104	-9.23475	0.747	0.755	1
TOMM7	7.59606e-08	-9.19958	0.713	0.735	0.00278024
FOLR3	8.18977e-15	-9.06939	0.264	0.22	2.99754e-10
RPL4	0.0283659	-8.91057	0.785	0.781	1
HLA-DPB1	1.58637e-06	-8.88362	0.469	0.439	0.0580628
HOTAIRM1	4.49716e-58	-8.84497	0.278	0.375	1.64601e-53
HCST	2.1798e-08	-8.69166	0.64	0.669	0.00079783
GABARAP	9.12911e-11	-8.52188	0.953	0.968	3.34134e-06
EMP3	6.52828e-100	-8.40433	0.82	0.885	2.38942e-95
PGK1	0.00515713	-8.31047	0.496	0.512	1
MRPS6	0.940731	-8.29863	0.126	0.125	1
BCL2A1	1.79723e-113	-8.29018	0.381	0.519	6.57803e-109
RPL38	4.7429e-08	-8.03279	0.757	0.765	0.00173595
FOSB	8.52119e-20	-8.01054	0.187	0.237	3.11884e-15
NPM1	0.2291	-7.98329	0.426	0.425	1
RPL9	1.35578e-11	-7.96007	0.906	0.913	4.9623e-07
DUSP1	4.52276e-10	-7.91997	0.703	0.727	1.65538e-05
MYH9	5.80318e-05	-7.88584	0.455	0.427	1
MT-ATP8	0.00841294	-7.88354	0.668	0.649	1
PFDN5	8.34396e-27	-7.85279	0.925	0.946	3.05397e-22
RPS4Y1	1.11966e-161	-7.81417	0.315	0.504	4.09808e-157
POLR2L	1.39243e-20	-7.72435	0.611	0.662	5.09643e-16
EGR1	6.11894e-100	-7.67964	0.078	0.171	2.23959e-95
SSR4	0.0317406	-7.6126	0.563	0.569	1
TPM3	2.03202e-08	-7.49778	0.787	0.812	0.000743739
CALM1	0.00965639	-7.48337	0.686	0.658	1
CLEC7A	2.65853e-119	-7.46699	0.503	0.626	9.73048e-115
MSN	0.153329	-7.38213	0.5	0.488	1
PHLDA1	1.02533e-211	-7.15623	0.015	0.115	3.75282e-207
ASPH	1.23094e-104	-7.12932	0.072	0.165	4.50538e-100
ZFP36L1	3.47301e-59	-7.01222	0.537	0.625	1.27116e-54
MYL6	0.881608	-6.81072	0.953	0.962	1
MIF	0.000153323	-6.80407	0.618	0.64	1
RPL27	3.73829e-14	-6.79977	0.806	0.83	1.36825e-09
RPL13A	6.96283e-10	-6.75314	0.863	0.873	2.54846e-05
RPL7	1.05082e-14	-6.65775	0.886	0.901	3.84612e-10
ZFP36	3.35669e-13	-6.50464	0.549	0.575	1.22858e-08
DDIT4	6.42999e-27	-6.49191	0.158	0.213	2.35344e-22
CORO1A	2.66318e-09	-6.48595	0.776	0.746	9.7475e-05
RPL19	2.20367e-15	-6.47727	0.995	0.992	8.06566e-11
RPL35A	5.54807e-25	-6.47418	0.98	0.981	2.03065e-20
DUSP2	4.53071e-89	-6.46613	0.076	0.164	1.65829e-84
CEBPB	8.38633e-17	-6.45908	0.546	0.595	3.06948e-12
MYL12A	2.94716e-07	-6.42768	0.662	0.617	0.0107869
PLEK	3.19396e-53	-6.39524	0.473	0.56	1.16902e-48
PKM	3.14107e-09	-6.39426	0.722	0.694	0.000114966
SRSF7	0.112196	-6.32021	0.206	0.215	1
PTPRC	1.56019e-14	-6.24929	0.566	0.515	5.71046e-10
DUSP6	2.73822e-18	-6.23131	0.26	0.309	1.00222e-13
FOSL2	1.1341e-50	-6.18434	0.232	0.319	4.15092e-46
SLC2A3	3.15399e-17	-6.16051	0.462	0.511	1.15439e-12
PLBD1	8.33638e-06	-6.09151	0.477	0.446	0.30512
COX7C	2.60115e-06	-6.05199	0.72	0.738	0.0952047
RPL22	2.6976e-16	-6.03474	0.947	0.952	9.8735e-12
IFNGR2	2.62187e-96	-5.88281	0.442	0.559	9.5963e-92
ALDOA	6.71885e-13	-5.84958	0.793	0.817	2.45917e-08
LEPROTL1	5.87473e-07	-5.52217	0.142	0.166	0.0215021
CIRBP	5.88409e-25	-5.49656	0.454	0.512	2.15364e-20
GAS5	0.00023877	-5.47775	0.275	0.295	1
C12orf57	4.73753e-08	-5.46108	0.243	0.274	0.00173398
GIMAP4	1.00106e-31	-5.45881	0.225	0.16	3.66397e-27
PLIN2	4.5494e-49	-5.44137	0.138	0.213	1.66513e-44
SERPINA1	0.0864345	-5.28456	0.799	0.809	1
TALDO1	9.84021e-36	-5.27121	0.804	0.74	3.60161e-31
SGK1	4.22699e-68	-5.26376	0.192	0.292	1.54712e-63
STK17B	0.236262	-5.23035	0.481	0.483	1
S100A10	3.75023e-42	-5.03937	0.948	0.959	1.37262e-37
RPL36A	4.9688e-11	-5.03582	0.876	0.88	1.81863e-06
RPS11	4.64378e-09	-5.02583	0.844	0.856	0.000169967
ITGAX	4.27166e-24	-5.02433	0.245	0.301	1.56347e-19
RPLP2	5.84969e-11	-4.99945	0.985	0.983	2.14105e-06
ATP5F1D	0.159897	-4.97642	0.681	0.687	1
RPL31	8.22983e-12	-4.93568	0.831	0.845	3.0122e-07
GADD45B	1.85265e-39	-4.91553	0.238	0.315	6.7809e-35
NCL	0.9947	-4.80296	0.345	0.34	1
IL2RG	0.756676	-4.75656	0.103	0.101	1
RPL23	4.4178e-10	-4.75093	0.655	0.677	1.61696e-05
SNHG5	2.81346e-05	-4.68405	0.392	0.416	1
H1F0	1.83936e-28	-4.62598	0.086	0.133	6.73222e-24
CLIC1	3.27538e-25	-4.57364	0.816	0.848	1.19882e-20
TPM4	2.96527e-26	-4.55973	0.319	0.381	1.08532e-21
JUN	7.52682e-17	-4.54324	0.385	0.431	2.75489e-12
APRT	0.817869	-4.52377	0.534	0.533	1
NOP53	7.14971e-14	-4.50294	0.388	0.435	2.61686e-09
HLA-F	0.627788	-4.49014	0.282	0.286	1
HMGB1	4.15653e-72	-4.44128	0.686	0.755	1.52133e-67
IQGAP1	0.0601143	-4.38124	0.51	0.521	1
EDF1	0.0173197	-4.37581	0.574	0.556	1
COMMD6	0.516884	-4.36745	0.74	0.751	1
BZW1	1.1827e-82	-4.34724	0.238	0.349	4.32879e-78
HLA-DQA1	3.35542e-20	-4.28808	0.184	0.137	1.22812e-15
NDUFA4	2.16688e-20	-4.28149	0.504	0.56	7.931e-16
PLP2	2.55003e-16	-4.27783	0.54	0.584	9.33337e-12
GRASP	1.22898e-78	-4.27411	0.051	0.123	4.49821e-74
JARID2	1.11666e-113	-4.21309	0.158	0.28	4.08708e-109
DAZAP2	6.83361e-29	-4.08468	0.613	0.674	2.50117e-24
ATP5MC3	0.880526	-4.04784	0.463	0.461	1
CD74	0.0651352	-4.03457	0.959	0.955	1
CTNNB1	2.28529e-99	-4.01588	0.157	0.272	8.36437e-95
APLP2	5.81654e-12	-4.01568	0.612	0.647	2.12891e-07
SLC11A1	5.56457e-07	-3.94562	0.58	0.549	0.0203669
SLC25A37	1.47707e-57	-3.88555	0.312	0.4	5.40622e-53
IFI6	0.349727	-3.86306	0.153	0.157	1
PPT1	0.000104143	-3.78976	0.333	0.308	1
IDS	1.63843e-13	-3.78107	0.219	0.26	5.99681e-09
TAGLN2	0.108559	-3.7401	0.652	0.654	1
HNRNPDL	0.0875622	-3.73413	0.471	0.48	1
OAZ1	0.244716	-3.65144	0.949	0.955	1
CD44	1.22159e-28	-3.64865	0.56	0.621	4.47114e-24
ATP2B1-AS1	6.61028e-117	-3.63672	0.416	0.554	2.41943e-112
SLC25A6	1.01212e-28	-3.61234	0.829	0.854	3.70445e-24
ATP6V1F	2.42895e-18	-3.60953	0.584	0.626	8.89018e-14
CIB1	2.17868e-25	-3.59633	0.379	0.442	7.97419e-21
SPI1	1.15858e-09	-3.59162	0.818	0.839	4.24051e-05
GRB2	4.04835e-08	-3.50853	0.609	0.643	0.00148174
ATP6V0B	3.01015e-33	-3.49854	0.703	0.754	1.10174e-28
HLA-DMA	6.9573e-06	-3.48049	0.336	0.364	0.254644
IER3	4.83917e-201	-3.47819	0.169	0.342	1.77118e-196
RGS2	5.98954e-11	-3.45697	0.426	0.454	2.19223e-06
HNRNPA2B1	7.97006e-07	-3.24411	0.638	0.605	0.0291712
AC020656.1	0.00142079	-3.23439	0.265	0.248	1
RHOB	1.15821e-13	-3.23229	0.115	0.149	4.23918e-09
ANP32B	0.000296977	-3.19857	0.42	0.44	1
UBE2D2	1.13385e-22	-3.17518	0.405	0.467	4.15e-18
RPL8	1.50673e-18	-3.14984	0.986	0.987	5.51477e-14
UBA52	1.63385e-24	-3.12683	0.934	0.945	5.98005e-20
VAPA	2.47536e-09	-3.09415	0.383	0.418	9.06006e-05
FLNA	0.00015474	-3.04133	0.638	0.658	1
RAP1B	0.0877803	-2.99326	0.323	0.333	1
CD68	0.238276	-2.96771	0.614	0.619	1
MBNL1	0.00629658	-2.95154	0.351	0.33	1
CLU	3.42464e-123	-2.94169	0.245	0.113	1.25345e-118
RFLNB	6.62752e-29	-2.81614	0.168	0.226	2.42574e-24
TPI1	0.00460366	-2.78636	0.683	0.671	1
SRSF5	1.56353e-21	-2.70813	0.507	0.561	5.72268e-17
EFHD2	0.414185	-2.69677	0.423	0.43	1
NSA2	0.00275702	-2.67745	0.385	0.407	1
UXT	3.31945e-08	-2.66517	0.394	0.43	0.00121495
TGFB1	2.46136e-13	-2.66425	0.423	0.466	9.00882e-09
MARCKSL1	5.10402e-70	-2.662	0.154	0.247	1.86812e-65
PSMB8	0.0145916	-2.65516	0.356	0.337	1
HNRNPK	0.557547	-2.64344	0.449	0.442	1
CXCL16	7.57046e-90	-2.63833	0.145	0.25	2.77087e-85
CDC42EP3	2.85086e-16	-2.62134	0.353	0.299	1.04344e-11
MGAT4A	3.0699e-70	-2.6113	0.197	0.291	1.12361e-65
P4HB	0.000100274	-2.59154	0.395	0.419	1
LCP2	2.89536e-10	-2.57654	0.195	0.23	1.05973e-05
FCN1	2.87905e-09	-2.55554	0.898	0.921	0.000105376
CARD19	1.83002e-48	-2.55438	0.269	0.357	6.69805e-44
CTSB	0.194482	-2.54118	0.542	0.542	1
NUCKS1	0.230712	-2.50451	0.168	0.161	1
CHCHD2	7.87443e-28	-2.48695	0.645	0.698	2.88212e-23
SRP14	5.86046e-06	-2.46574	0.664	0.687	0.214499
HLA-C	1.66195e-59	-2.46367	0.915	0.929	6.08289e-55
SNHG6	1.39087e-05	-2.44605	0.375	0.401	0.509072
KLF2	0.00149985	-2.42978	0.246	0.224	1
PNRC1	2.54839e-05	-2.32678	0.616	0.635	0.932736
TLE3	1.82823e-121	-2.32569	0.196	0.33	6.69151e-117
SERP1	0.0214867	-2.2467	0.788	0.805	1
COX5A	0.0359047	-2.2067	0.521	0.535	1
JAK1	0.405988	-2.20301	0.378	0.382	1
PGLS	0.331755	-2.19058	0.647	0.658	1
MT2A	0.591437	-2.14924	0.395	0.384	1
RPS28	2.14287e-10	-2.14918	0.996	0.994	7.84312e-06
RAC2	2.48306e-09	-2.13927	0.487	0.446	9.08825e-05
RPL36AL	1.60233e-06	-2.13783	0.755	0.778	0.0586469
RPS5	7.71619e-09	-2.12306	0.828	0.835	0.00028242
RBM39	3.89508e-27	-2.11652	0.445	0.508	1.42564e-22
HNRNPA1	6.37886e-11	-2.09263	0.62	0.651	2.33473e-06
GTF3A	0.184962	-2.0722	0.273	0.282	1
BTG2	1.07502e-47	-2.02987	0.246	0.33	3.9347e-43
CD83	1.41733e-108	-2.0158	0.039	0.118	5.18757e-104
GPX4	5.09271e-38	-1.99727	0.636	0.707	1.86398e-33
MAP1LC3B	1.46014e-43	-1.98233	0.355	0.438	5.34426e-39
INSIG1	2.92313e-54	-1.95862	0.066	0.128	1.06989e-49
RNF213	5.57555e-13	-1.95577	0.38	0.328	2.04071e-08
PNP	8.87225e-53	-1.8968	0.103	0.175	3.24733e-48
UBE2D3	4.95524e-27	-1.87573	0.491	0.551	1.81367e-22
CD300E	0.750893	-1.87185	0.312	0.309	1
PDIA3	0.00201087	-1.86719	0.268	0.283	1
AC253572.2	1.19342e-11	-1.85659	0.156	0.19	4.36804e-07
VSIR	1.6305e-31	-1.81041	0.688	0.62	5.96779e-27
ATP6V0C	2.14979e-31	-1.80436	0.766	0.813	7.86845e-27
HNRNPU	0.0472525	-1.79742	0.452	0.434	1
RBM3	2.74409e-39	-1.7958	0.475	0.553	1.00437e-34
IRF1	4.59727e-16	-1.78508	0.268	0.313	1.68265e-11
IRF2BP2	3.86355e-118	-1.77543	0.263	0.403	1.4141e-113
PPP1R15A	7.76785e-33	-1.75663	0.297	0.37	2.84311e-28
OSM	7.39051e-122	-1.75133	0.036	0.119	2.705e-117
SLC43A2	9.46599e-88	-1.74018	0.208	0.322	3.46465e-83
PCBP2	0.00513633	-1.73923	0.614	0.625	1
IVNS1ABP	3.35033e-48	-1.73614	0.154	0.233	1.22625e-43
NAAA	0.00300914	-1.7308	0.29	0.272	1
SRSF10	1.48654e-19	-1.72871	0.25	0.304	5.44087e-15
FGR	4.06424e-30	-1.72182	0.592	0.52	1.48755e-25
HMGA1	1.2242e-107	-1.69931	0.148	0.265	4.4807e-103
PYCARD	3.63676e-17	-1.69762	0.752	0.697	1.33109e-12
RIOK3	5.47797e-36	-1.67562	0.281	0.356	2.00499e-31
COX8A	1.89038e-08	-1.67475	0.757	0.786	0.000691897
SMOX	1.83957e-160	-1.6375	0.027	0.119	6.73302e-156
C5AR1	1.92354e-48	-1.62979	0.259	0.347	7.04033e-44
FUS	1.72139e-06	-1.62398	0.325	0.353	0.0630044
PCBP1	0.00040171	-1.61965	0.607	0.626	1
MS4A7	0.303788	-1.61832	0.195	0.189	1
CSTB	1.44678e-09	-1.59959	0.59	0.551	5.29534e-05
EZR	2.17416e-09	-1.58047	0.182	0.214	7.95764e-05
PTPRE	2.9468e-20	-1.56829	0.447	0.502	1.07856e-15
LDHA	0.214076	-1.56548	0.366	0.357	1
AGFG1	0.000306587	-1.55815	0.161	0.179	1
MT-ND2	0.423681	-1.55482	0.948	0.948	1
MARCKS	1.10065e-42	-1.53877	0.165	0.24	4.02849e-38
TREM1	8.99801e-88	-1.533	0.174	0.284	3.29336e-83
EPC1	2.46705e-61	-1.52039	0.226	0.324	9.02966e-57
YPEL5	1.08134e-20	-1.5195	0.21	0.263	3.95781e-16
PARK7	0.153236	-1.50589	0.435	0.423	1
SUMO2	0.720813	-1.49763	0.524	0.528	1
LYN	5.57828e-12	-1.49264	0.419	0.463	2.04171e-07
HNRNPC	0.745345	-1.49	0.401	0.399	1
ATP5MG	1.74926e-05	-1.47588	0.842	0.862	0.640245
LIMD2	0.332949	-1.47562	0.608	0.604	1
ZFAS1	2.83446e-05	-1.47433	0.516	0.538	1
EIF3E	0.000185616	-1.46634	0.404	0.427	1
SLC25A5	7.80698e-06	-1.45652	0.538	0.556	0.285743
PPIF	1.41358e-81	-1.44937	0.149	0.251	5.17386e-77
EIF4G2	3.65473e-18	-1.44417	0.44	0.492	1.33767e-13
ARL4C	8.2402e-64	-1.43477	0.096	0.174	3.016e-59
HNRNPM	1.0432e-21	-1.42914	0.31	0.368	3.8182e-17
WASF2	0.459342	-1.425	0.43	0.422	1
HBEGF	4.32224e-230	-1.42212	0.112	0.285	1.58198e-225
KLF10	1.83249e-15	-1.41532	0.291	0.34	6.70711e-11
CDC42	9.36718e-09	-1.40923	0.556	0.592	0.000342848
ALOX5AP	3.69768e-28	-1.3478	0.185	0.247	1.35339e-23
ARPC4	7.11214e-10	-1.34306	0.42	0.38	2.60311e-05
PLEC	0.00753868	-1.34142	0.375	0.394	1
CD63	7.70488e-16	-1.3307	0.488	0.53	2.82006e-11
SKP1	0.500619	-1.31145	0.466	0.462	1
ATP2B1	2.74936e-100	-1.28466	0.196	0.318	1.00629e-95
AP1S2	4.98298e-05	-1.27322	0.553	0.574	1
NDUFA13	0.0607903	-1.25937	0.585	0.578	1
ZEB2	1.22485e-09	-1.24733	0.411	0.448	4.48308e-05
NXT1	5.4888e-64	-1.24664	0.133	0.22	2.00896e-59
NOSIP	0.00056451	-1.24339	0.192	0.172	1
KDM6B	2.27325e-75	-1.23091	0.143	0.24	8.32032e-71
MYADM	9.1748e-19	-1.22738	0.281	0.336	3.35807e-14
SLA	2.57682e-83	-1.20631	0.155	0.258	9.43142e-79
HNRNPA0	2.03782e-24	-1.19329	0.236	0.296	7.45863e-20
CD82	1.37153e-32	-1.17774	0.116	0.172	5.01992e-28
ITGA5	1.46745e-88	-1.16678	0.126	0.228	5.37103e-84
CAPZB	0.00103139	-1.15944	0.564	0.548	1
UQCRFS1	4.64296e-12	-1.13767	0.354	0.396	1.69937e-07
PRRC2C	0.188147	-1.10798	0.311	0.316	1
DSE	2.18276e-42	-1.09074	0.153	0.224	7.98912e-38
ATP5PO	0.000717803	-1.0816	0.465	0.484	1
LUCAT1	2.14502e-67	-1.07945	0.07	0.143	7.85098e-63
IFITM3	1.59672e-13	-1.07303	0.331	0.38	5.84416e-09
CSNK1A1	5.16944e-31	-1.07043	0.271	0.339	1.89207e-26
GSTO1	3.01085e-13	-1.05406	0.468	0.509	1.102e-08
SQSTM1	1.77987e-11	-1.05138	0.42	0.461	6.51449e-07
ARF6	1.56747e-17	-1.03518	0.239	0.288	5.73709e-13
MTSS1	2.12988e-73	-1.02421	0.08	0.159	7.79558e-69
SMCHD1	0.553082	-1.00838	0.282	0.285	1
KMT2E	4.98238e-10	-1.00506	0.248	0.285	1.8236e-05
ARL6IP4	0.00389456	-0.996459	0.563	0.579	1
SIVA1	6.12366e-41	-0.990892	0.3	0.38	2.24132e-36
GPAT3	2.32501e-16	-0.985859	0.088	0.122	8.50977e-12
HCLS1	4.62859e-30	-0.98231	0.608	0.534	1.69411e-25
SSR2	9.61549e-07	-0.982218	0.397	0.428	0.0351937
RNF145	9.62631e-49	-0.967998	0.22	0.302	3.52332e-44
NDUFA11	0.0149878	-0.966597	0.643	0.665	1
CHD1	1.57812e-10	-0.95353	0.184	0.218	5.77608e-06
RILPL2	2.57503e-11	-0.948196	0.373	0.419	9.42487e-07
LCP1	0.725501	-0.94468	0.674	0.671	1
NDUFB9	3.84101e-08	-0.940289	0.538	0.568	0.00140585
FBP1	2.90442e-44	-0.925505	0.177	0.255	1.06305e-39
EIF5	1.72176e-24	-0.919604	0.313	0.376	6.30181e-20
OST4	0.00424836	-0.91437	0.65	0.634	1
COX6C	2.88102e-08	-0.91122	0.55	0.589	0.00105448
SLC25A3	2.97551e-18	-0.909859	0.539	0.587	1.08907e-13
UBXN1	0.00894323	-0.9072	0.428	0.41	1
KLF3	1.28238e-70	-0.904977	0.258	0.363	4.69365e-66
VEGFA	1.55639e-147	-0.89745	0.035	0.129	5.69656e-143
SLBP	0.112125	-0.896815	0.105	0.112	1
SF3B1	2.29751e-05	-0.887247	0.275	0.302	0.840911
TOP1	5.41772e-56	-0.875213	0.185	0.273	1.98294e-51
CDKN1A	8.15517e-61	-0.873186	0.197	0.293	2.98487e-56
MIR22HG	4.79771e-78	-0.862441	0.164	0.267	1.75601e-73
TCF25	1.67732e-12	-0.85748	0.55	0.583	6.13915e-08
COG3	1.16912e-40	-0.848332	0.172	0.245	4.2791e-36
SRSF11	0.136197	-0.840808	0.258	0.265	1
SNRPD2	0.0110696	-0.830325	0.581	0.593	1
PGAM1	0.514873	-0.829586	0.481	0.486	1
XBP1	0.11774	-0.826597	0.179	0.17	1
STK17A	4.48813e-29	-0.826539	0.095	0.144	1.6427e-24
TLN1	9.75555e-10	-0.820415	0.48	0.436	3.57063e-05
SF3B2	0.23201	-0.816526	0.407	0.414	1
UBE2B	1.37956e-06	-0.811769	0.263	0.292	0.0504934
CFP	0.154748	-0.774509	0.522	0.531	1
VASP	6.88064e-16	-0.773175	0.41	0.461	2.51838e-11
SELENOK	2.12848e-22	-0.767646	0.162	0.213	7.79046e-18
YWHAH	0.841186	-0.762616	0.177	0.176	1
EIF4A2	0.814165	-0.759067	0.18	0.178	1
ARID5A	1.1829e-36	-0.757306	0.098	0.156	4.32954e-32
BRI3	0.00110247	-0.746615	0.491	0.509	1
MTCH1	5.62314e-25	-0.738053	0.243	0.302	2.05812e-20
VPS37B	1.44847e-52	-0.738012	0.117	0.193	5.30153e-48
PTPN6	8.0938e-10	-0.734079	0.458	0.413	2.96241e-05
BID	1.3224e-57	-0.733731	0.26	0.36	4.8401e-53
EIF3H	6.20386e-06	-0.721742	0.532	0.56	0.227067
CSK	0.0024979	-0.706696	0.283	0.262	1
HLA-DRB5	0.00278393	-0.706575	0.409	0.386	1
TYROBP	5.49965e-14	-0.706485	0.969	0.98	2.01293e-09
H2AFJ	0.309601	-0.705632	0.367	0.372	1
RFX2	6.09252e-96	-0.695201	0.064	0.15	2.22992e-91
RAP2B	3.83349e-18	-0.692689	0.196	0.245	1.4031e-13
RIT1	9.55887e-54	-0.691556	0.107	0.181	3.49864e-49
RAB31	8.98801e-11	-0.689149	0.516	0.549	3.2897e-06
AKAP13	0.298227	-0.687863	0.356	0.347	1
RBP7	0.212651	-0.68683	0.392	0.403	1
FLNB	2.33736e-121	-0.683987	0.029	0.106	8.55498e-117
MZT2B	0.270299	-0.681804	0.21	0.205	1
MAF1	0.924408	-0.677367	0.207	0.206	1
CSF1R	3.95506e-15	-0.676781	0.145	0.107	1.44759e-10
RARA	2.53299e-42	-0.675632	0.211	0.289	9.27099e-38
BCL7B	2.43917e-49	-0.671457	0.135	0.21	8.92762e-45
PICALM	2.06331e-12	-0.670729	0.225	0.266	7.55194e-08
CMTM6	2.52381e-30	-0.6663	0.306	0.375	9.23741e-26
BHLHE40	7.34455e-93	-0.654509	0.113	0.215	2.68818e-88
BRK1	0.0544949	-0.648242	0.507	0.517	1
TNFRSF1A	2.5206e-18	-0.642716	0.207	0.253	9.22565e-14
NDUFS5	0.0114509	-0.638254	0.497	0.513	1
GNAS	0.913414	-0.638047	0.443	0.446	1
ODF3B	1.01124e-11	-0.631856	0.394	0.438	3.70124e-07
SP100	0.554755	-0.631404	0.253	0.25	1
BRD2	0.090785	-0.629917	0.24	0.251	1
DOK2	1.92279e-08	-0.627436	0.295	0.259	0.00070376
CSRNP1	1.22818e-65	-0.622001	0.101	0.182	4.49527e-61
TYMP	8.07907e-40	-0.617566	0.827	0.765	2.95702e-35
BLOC1S1	0.110978	-0.615461	0.677	0.68	1
ARF1	3.62063e-17	-0.614863	0.464	0.512	1.32519e-12
C19orf53	0.0256044	-0.609366	0.389	0.402	1
PLAC8	0.000362844	-0.601367	0.277	0.253	1
YWHAB	9.62391e-05	-0.600143	0.74	0.721	1
GNA15	6.97109e-34	-0.595967	0.142	0.203	2.55149e-29
ARRB2	0.0046862	-0.591842	0.598	0.62	1
MORF4L1	6.62887e-09	-0.591432	0.364	0.399	0.000242623
ARHGEF1	0.0325037	-0.580361	0.295	0.281	1
RHOG	0.672959	-0.577256	0.628	0.625	1
GPSM3	0.0303649	-0.575354	0.649	0.663	1
PSMB1	1.06563e-09	-0.575016	0.424	0.46	3.90033e-05
TRABD	2.29089e-19	-0.574985	0.296	0.348	8.38487e-15
EIF3G	0.136642	-0.57151	0.526	0.537	1
ZMIZ1	4.34559e-25	-0.560113	0.087	0.132	1.59053e-20
PDCD4	0.000129296	-0.559628	0.11	0.126	1
DDX6	1.09279e-21	-0.55652	0.133	0.18	3.99973e-17
RUBCNL	1.30681e-81	-0.556353	0.04	0.106	4.78304e-77
SUMO3	3.20222e-11	-0.554776	0.247	0.285	1.17204e-06
RNF7	1.83553e-22	-0.554708	0.377	0.439	6.71821e-18
POMP	4.53489e-15	-0.546225	0.368	0.419	1.65982e-10
ATF4	1.89681e-25	-0.545103	0.298	0.363	6.94252e-21
PTRHD1	6.85084e-06	-0.544641	0.291	0.32	0.250748
CNOT1	1.44815e-32	-0.543563	0.185	0.25	5.30038e-28
HMGN1	1.90489e-05	-0.542913	0.213	0.237	0.69721
FAM107B	7.55256e-19	-0.533527	0.12	0.163	2.76431e-14
ZBTB43	7.29426e-87	-0.533339	0.086	0.176	2.66977e-82
SBDS	5.66394e-22	-0.530332	0.114	0.16	2.07306e-17
SEC62	3.93537e-21	-0.53019	0.334	0.393	1.44038e-16
RPS10-NUDT3	0.000381634	-0.528271	0.197	0.218	1
PLK3	3.78084e-60	-0.526705	0.117	0.199	1.38383e-55
KRT10	7.72717e-18	-0.524283	0.294	0.347	2.82822e-13
TOMM20	1.33554e-06	-0.51705	0.285	0.314	0.0488821
NDFIP1	0.0020449	-0.50927	0.258	0.238	1
CNBP	0.0944696	-0.5078	0.525	0.533	1
CCND3	6.37058e-37	-0.507235	0.327	0.246	2.3317e-32
EMD	6.22758e-37	-0.503639	0.196	0.266	2.27936e-32
RUNX1	2.07002e-38	-0.50089	0.138	0.203	7.57648e-34
MCEMP1	0.0557143	-0.499853	0.157	0.166	1
OSBPL8	0.300918	-0.497249	0.271	0.263	1
PHACTR1	3.536e-108	-0.494697	0.059	0.151	1.29421e-103
PDE4B	6.60849e-62	-0.492964	0.059	0.124	2.41877e-57
NRIP1	1.03902e-77	-0.492475	0.079	0.161	3.80293e-73
SUN2	0.00396333	-0.491909	0.163	0.178	1
MYO9B	8.10732e-25	-0.490205	0.302	0.365	2.96736e-20
MCUB	4.03254e-20	-0.487125	0.254	0.309	1.47595e-15
MLF2	1.45495e-12	-0.487115	0.247	0.289	5.32526e-08
GALNT2	2.99527e-07	-0.480473	0.1	0.122	0.010963
REL	1.03519e-36	-0.479438	0.256	0.331	3.78889e-32
ARHGDIA	8.37436e-09	-0.475728	0.433	0.47	0.00030651
DDX24	9.5644e-10	-0.474823	0.22	0.253	3.50067e-05
SRRM1	8.49702e-08	-0.473457	0.413	0.448	0.00310999
SCAND1	9.5248e-07	-0.473113	0.583	0.609	0.0348617
PSMB10	0.25439	-0.473105	0.461	0.45	1
MID1IP1	0.825465	-0.471115	0.117	0.115	1
TRAPPC1	2.23327e-08	-0.471004	0.489	0.45	0.0008174
CHMP4B	3.62453e-39	-0.470272	0.23	0.309	1.32661e-34
ATP6V0E1	3.84103e-16	-0.468231	0.537	0.481	1.40586e-11
EIF3F	9.83466e-12	-0.467129	0.531	0.568	3.59958e-07
TOM1	9.59361e-17	-0.46406	0.256	0.306	3.51136e-12
SKIL	2.04993e-68	-0.455867	0.054	0.12	7.50296e-64
MEF2D	9.36608e-59	-0.451879	0.095	0.169	3.42808e-54
RNASE2	1.25804e-09	-0.450823	0.14	0.111	4.60455e-05
ARL4A	2.8936e-37	-0.447925	0.075	0.127	1.05909e-32
ATP5PD	3.4316e-05	-0.446128	0.502	0.475	1
STX11	5.5361e-24	-0.442482	0.281	0.344	2.02627e-19
ANKRD12	0.000121503	-0.440926	0.188	0.208	1
PRELID1	7.80646e-07	-0.438072	0.706	0.687	0.0285724
NR1H2	1.87607e-27	-0.437856	0.173	0.232	6.8666e-23
CXXC5	5.42014e-59	-0.43655	0.1	0.176	1.98383e-54
NR3C1	7.06191e-18	-0.433361	0.15	0.194	2.58473e-13
PRKAG2	7.71434e-39	-0.429535	0.127	0.191	2.82353e-34
RELT	8.48013e-27	-0.427126	0.208	0.27	3.10381e-22
AKIRIN2	3.08534e-08	-0.421084	0.187	0.217	0.00112926
ARL6IP1	5.01251e-15	-0.42027	0.187	0.231	1.83463e-10
SRA1	4.17034e-22	-0.419991	0.26	0.319	1.52639e-17
ARGLU1	0.276181	-0.41839	0.372	0.364	1
AAK1	5.42339e-17	-0.415867	0.192	0.238	1.98502e-12
DNAJB6	1.86343e-24	-0.415761	0.201	0.258	6.82033e-20
ELOB	0.000827185	-0.414523	0.857	0.879	1
RHBDD2	3.37695e-15	-0.40846	0.095	0.129	1.236e-10
FOXP1	0.295734	-0.407463	0.177	0.182	1
NEDD9	1.4056e-62	-0.406809	0.055	0.119	5.14463e-58
TRIR	0.0304668	-0.405268	0.539	0.55	1
TMCC3	3.78675e-119	-0.402909	0.025	0.1	1.38599e-114
PAK1	1.08095e-26	-0.401979	0.306	0.238	3.95639e-22
SNRPB	6.69397e-12	-0.401689	0.307	0.349	2.45006e-07
METRNL	3.35516e-60	-0.40034	0.144	0.231	1.22802e-55
ETF1	4.42169e-49	-0.400188	0.146	0.223	1.61838e-44
SMDT1	4.13111e-05	-0.400063	0.448	0.477	1
NPC2	1.32813e-41	-0.39863	0.602	0.668	4.86109e-37
SFPQ	6.51976e-06	-0.398589	0.257	0.285	0.23863
DPP7	0.0242676	-0.396862	0.28	0.292	1
PTP4A2	1.59735e-17	-0.396792	0.473	0.53	5.84647e-13
ZFAND5	4.35286e-06	-0.395743	0.314	0.34	0.159319
C9orf16	0.00614398	-0.395138	0.476	0.494	1
AL118516.1	4.98362e-72	-0.394756	0.052	0.12	1.82405e-67
PAIP2	5.30595e-13	-0.391834	0.287	0.331	1.94203e-08
GPRIN3	6.75989e-53	-0.389946	0.059	0.119	2.47419e-48
SYF2	4.2124e-19	-0.388931	0.36	0.419	1.54178e-14
DBI	0.000522018	-0.383141	0.487	0.465	1
TUT4	2.66675e-33	-0.382469	0.062	0.108	9.76058e-29
ANPEP	3.38989e-09	-0.381568	0.323	0.357	0.000124073
RAN	0.321796	-0.377688	0.328	0.321	1
TUBB4B	7.84701e-13	-0.376489	0.168	0.205	2.87209e-08
RBM8A	1.27329e-10	-0.373069	0.309	0.35	4.66037e-06
VCP	0.12106	-0.372796	0.27	0.28	1
MIR4435-2HG	0.00790752	-0.372053	0.161	0.174	1
SYAP1	8.6297e-32	-0.371551	0.127	0.185	3.15856e-27
USP12	4.03613e-56	-0.370975	0.069	0.135	1.47726e-51
PLXDC2	0.000147809	-0.370391	0.273	0.293	1
PIK3R5	6.75566e-45	-0.366597	0.117	0.186	2.47264e-40
RSL24D1	1.40639e-05	-0.366562	0.287	0.314	0.514753
EHD4	3.74372e-48	-0.365931	0.094	0.161	1.37024e-43
TSC22D4	0.486809	-0.36499	0.201	0.204	1
SEPTIN7	0.00743999	-0.36441	0.281	0.296	1
RWDD1	9.13199e-06	-0.364201	0.308	0.334	0.33424
RABAC1	0.159811	-0.360529	0.445	0.438	1
GNA13	1.17009e-60	-0.358852	0.102	0.179	4.28264e-56
CNIH1	9.03768e-14	-0.357825	0.175	0.215	3.30788e-09
ARHGAP45	0.00736764	-0.357095	0.276	0.291	1
ANXA11	0.971943	-0.354704	0.361	0.359	1
PEBP1	8.26812e-06	-0.353308	0.128	0.149	0.302621
TMX4	0.980512	-0.351879	0.171	0.171	1
RSL1D1	0.149369	-0.351381	0.306	0.313	1
KCTD20	6.93602e-35	-0.350056	0.144	0.208	2.53865e-30
HIST2H2AA4	1.79531e-17	-0.349983	0.108	0.147	6.57101e-13
TMED10	1.98193e-08	-0.349538	0.198	0.23	0.000725405
GPCPD1	4.1836e-26	-0.348015	0.216	0.277	1.53124e-21
IRAK1	1.29154e-45	-0.346213	0.1	0.165	4.72715e-41
TMEM219	3.37233e-13	-0.343412	0.514	0.562	1.23431e-08
EIF1B	2.6147e-17	-0.343332	0.203	0.251	9.57007e-13
NCOA4	8.8141e-14	-0.342327	0.293	0.247	3.22605e-09
PET100	2.09112e-09	-0.341548	0.403	0.441	7.6537e-05
TMEM123	0.132311	-0.341376	0.205	0.195	1
JUND	1.07398e-38	-0.340281	0.407	0.489	3.93087e-34
EML4	5.55424e-19	-0.339587	0.132	0.175	2.03291e-14
ALKBH7	1.11969e-07	-0.338038	0.363	0.397	0.00409817
RPL22L1	1.06329e-06	-0.336078	0.286	0.316	0.0389175
ABCA1	2.66553e-31	-0.333693	0.078	0.126	9.7561e-27
ELF4	5.92036e-31	-0.333174	0.086	0.136	2.16691e-26
MAPKAPK2	1.08224e-40	-0.329963	0.109	0.172	3.96111e-36
PCGF5	2.05784e-16	-0.32937	0.129	0.168	7.53192e-12
RALY	0.406041	-0.327729	0.25	0.254	1
BRWD1	2.03018e-42	-0.327606	0.112	0.178	7.43065e-38
FIS1	0.389141	-0.327556	0.375	0.383	1
SNHG15	2.62666e-12	-0.326834	0.156	0.192	9.61385e-08
SELENOW	1.21487e-08	-0.326501	0.374	0.336	0.000444656
MYO1G	0.501761	-0.321534	0.454	0.458	1
HMGN3	9.15135e-07	-0.320953	0.263	0.292	0.0334949
ANP32A	0.000188294	-0.318257	0.368	0.342	1
CAP1	5.98019e-06	-0.317499	0.468	0.438	0.218881
ELF1	4.0333e-06	-0.316907	0.23	0.256	0.147623
ATP13A3	4.3296e-51	-0.31569	0.066	0.126	1.58468e-46
LDHB	0.129946	-0.31562	0.286	0.274	1
ARL6IP5	0.000325722	-0.315444	0.327	0.3	1
NLRP3	3.55735e-27	-0.315289	0.187	0.248	1.30203e-22
CD86	1.08557e-19	-0.315071	0.165	0.214	3.97328e-15
PRDX5	0.549438	-0.314781	0.447	0.443	1
RBBP4	0.00371641	-0.313398	0.176	0.161	1
RIN3	5.09118e-07	-0.31334	0.278	0.307	0.0186342
AHR	3.2127e-09	-0.313284	0.145	0.175	0.000117588
CRTAP	0.0783414	-0.309577	0.435	0.445	1
CDC37	0.0374092	-0.309456	0.419	0.429	1
TFDP1	2.32657e-32	-0.309296	0.069	0.116	8.5155e-28
RBM17	1.65148e-09	-0.309098	0.248	0.284	6.0446e-05
CD48	0.645103	-0.309037	0.492	0.492	1
VDAC2	2.09624e-10	-0.308578	0.27	0.309	7.67245e-06
SH3BGRL	0.911301	-0.306093	0.426	0.427	1
WTAP	3.32714e-21	-0.304613	0.15	0.199	1.21777e-16
ADIPOR1	0.192773	-0.303522	0.227	0.22	1
FAM177A1	7.34629e-08	-0.302026	0.12	0.144	0.00268882
TPD52L2	2.52934e-27	-0.301838	0.167	0.226	9.25763e-23
ARIH2	5.80655e-29	-0.301748	0.15	0.208	2.12526e-24
PRNP	1.11714e-19	-0.298703	0.148	0.195	4.08883e-15
SAP18	1.05281e-06	-0.297911	0.389	0.418	0.0385338
PHC2	2.74412e-06	-0.297053	0.2	0.223	0.100437
SF3B5	1.64517e-07	-0.296431	0.438	0.477	0.0060215
ANXA6	8.12402e-42	-0.295812	0.27	0.187	2.97347e-37
MRPL41	0.0302528	-0.293887	0.334	0.346	1
MAPK1IP1L	2.30725e-26	-0.293337	0.154	0.211	8.44476e-22
YTHDC1	7.98613e-15	-0.291909	0.18	0.222	2.923e-10
MPP1	1.42173e-06	-0.285529	0.237	0.264	0.0520366
LAPTM4A	5.23083e-12	-0.285399	0.227	0.267	1.91454e-07
PSMD7	3.05501e-10	-0.282909	0.28	0.319	1.11816e-05
LGALS9	0.00548148	-0.281814	0.393	0.374	1
CDV3	1.52528e-19	-0.279851	0.181	0.231	5.58269e-15
PLAAT4	0.0493748	-0.279646	0.182	0.191	1
PTPN1	9.1827e-20	-0.279	0.15	0.198	3.36096e-15
CELF2	0.172854	-0.275046	0.288	0.295	1
CKLF	5.33081e-13	-0.271211	0.529	0.486	1.95113e-08
TPST2	0.0146449	-0.269922	0.105	0.095	1
CANX	0.0376618	-0.269918	0.317	0.303	1
CDKN1B	0.677071	-0.269166	0.109	0.111	1
BNIP2	0.000291759	-0.265704	0.309	0.331	1
FURIN	1.01633e-14	-0.262397	0.139	0.177	3.71988e-10
GUSB	2.3988e-17	-0.262246	0.171	0.216	8.77985e-13
CSDE1	5.13077e-05	-0.262184	0.386	0.409	1
TRAPPC5	0.013532	-0.261922	0.66	0.68	1
ARRDC3	1.02717e-18	-0.260797	0.082	0.119	3.75953e-14
FERMT3	0.828265	-0.260104	0.416	0.414	1
DSTN	0.422793	-0.259811	0.128	0.132	1
SPTAN1	0.00121375	-0.259009	0.101	0.087	1
GAB2	6.22379e-37	-0.258222	0.101	0.159	2.27797e-32
B4GALT1	4.01799e-33	-0.258202	0.125	0.184	1.47062e-28
QSOX1	6.82859e-17	-0.258183	0.203	0.25	2.49933e-12
SFT2D1	4.0081e-23	-0.256773	0.187	0.243	1.467e-18
S100A11	3.30373e-13	-0.256757	0.944	0.957	1.2092e-08
SRSF2	0.140633	-0.256708	0.214	0.221	1
CITED2	0.00322404	-0.256598	0.163	0.147	1
PFKFB3	1.86873e-27	-0.25526	0.121	0.174	6.83972e-23
BSG	0.956747	-0.255002	0.252	0.253	1
EIF4H	2.60833e-08	-0.254346	0.232	0.265	0.000954674
NDUFA7	0.821986	-0.2539	0.302	0.301	1
PCIF1	3.52812e-21	-0.253539	0.192	0.246	1.29133e-16
PABPC1	0.551244	-0.253374	0.888	0.885	1
SET	0.87859	-0.252392	0.289	0.288	1
PTPN7	2.78591e-69	-0.250295	0.044	0.107	1.01967e-64
FKBP8	0.136871	0.250116	0.427	0.435	1
SKAP2	5.07194e-21	0.252439	0.226	0.173	1.85638e-16
FES	1.06187e-22	0.255624	0.237	0.181	3.88656e-18
MFSD1	1.42185e-08	0.259067	0.198	0.167	0.00052041
CD36	3.1769e-18	0.260765	0.407	0.344	1.16278e-13
COPE	0.0840859	0.26197	0.482	0.491	1
CR1	7.16888e-28	0.262148	0.175	0.119	2.62388e-23
SEC61B	3.37734e-07	0.264837	0.585	0.618	0.0123614
RTN4	0.000805303	0.265647	0.329	0.308	1
DPYD	2.1404e-18	0.266203	0.216	0.167	7.83408e-14
HEXB	6.94095e-05	0.266298	0.194	0.172	1
TNFSF13	2.79219e-13	0.268658	0.316	0.27	1.02197e-08
PRMT2	7.21779e-05	0.268768	0.181	0.16	1
CTSA	1.3901e-06	0.269568	0.351	0.323	0.0508792
LILRB3	7.90158e-23	0.269863	0.327	0.266	2.89206e-18
TMBIM6	0.344296	0.271455	0.445	0.45	1
TNFRSF1B	0.532298	0.279169	0.475	0.482	1
PTGES3	0.543288	0.279433	0.304	0.299	1
HK3	3.05195e-19	0.282395	0.318	0.262	1.11705e-14
NDUFC2	0.00176721	0.283033	0.461	0.484	1
MTPN	0.491008	0.285077	0.462	0.469	1
NEDD8	4.1649e-07	0.28528	0.467	0.432	0.015244
PNISR	0.251011	0.288311	0.303	0.308	1
RSRP1	2.13351e-08	0.288607	0.268	0.234	0.000780888
SYK	2.83076e-07	0.293716	0.337	0.305	0.0103609
ACAP2	4.5362e-08	0.295284	0.443	0.405	0.00166029
KRTCAP2	0.0531769	0.295673	0.459	0.45	1
TGOLN2	0.0461703	0.302397	0.344	0.331	1
PECAM1	5.9304e-06	0.303938	0.328	0.3	0.217058
ALOX5	3.17644e-05	0.304635	0.271	0.246	1
PIM3	0.000474686	0.305294	0.338	0.362	1
2024-03-01	5.26777e-35	0.306026	0.202	0.135	1.92806e-30
CD4	3.98008e-05	0.306427	0.278	0.253	1
SEPTIN9	2.53811e-06	0.310243	0.345	0.313	0.0928975
CLEC12A	1.42734e-15	0.317363	0.263	0.216	5.2242e-11
S1PR4	1.25369e-06	0.320431	0.145	0.122	0.0458862
MSRB1	5.4049e-25	0.339883	0.275	0.212	1.97825e-20
PILRA	0.00492577	0.341972	0.353	0.336	1
LILRB2	1.45223e-07	0.34482	0.383	0.352	0.00531532
NFE2	5.77788e-48	0.345504	0.198	0.121	2.11476e-43
EIF3L	0.0384341	0.349028	0.465	0.473	1
QPCT	0.0286638	0.352538	0.139	0.129	1
XRN2	0.00061751	0.353818	0.319	0.297	1
LAP3	9.13786e-08	0.356838	0.217	0.187	0.00334455
CTSZ	1.12042e-12	0.358613	0.326	0.283	4.10085e-08
BIN1	8.39857e-34	0.359087	0.065	0.111	3.07396e-29
LRRFIP1	1.41128e-10	0.359657	0.633	0.663	5.16542e-06
LRRK2	8.31276e-18	0.360858	0.23	0.181	3.04255e-13
CASP1	3.79587e-16	0.362466	0.332	0.28	1.38932e-11
NDUFB11	0.00575811	0.365499	0.611	0.633	1
ARF5	0.101906	0.368473	0.569	0.585	1
STAB1	3.17465e-27	0.369174	0.309	0.242	1.16195e-22
CPVL	2.76554e-05	0.372972	0.339	0.366	1
GRK2	0.795253	0.376477	0.464	0.465	1
PARVG	5.90695e-10	0.379436	0.364	0.323	2.162e-05
NUP214	0.0503555	0.382335	0.399	0.386	1
SLC7A7	0.0530555	0.383657	0.362	0.347	1
FCGR1A	2.559e-17	0.384843	0.247	0.199	9.36618e-13
ASGR2	0.037537	0.388712	0.193	0.182	1
PIK3R1	5.88567e-17	0.388944	0.131	0.171	2.15421e-12
TCIRG1	0.410232	0.392342	0.551	0.553	1
CD52	1.87541e-12	0.393552	0.665	0.605	6.8642e-08
COX7A2	3.42834e-10	0.396035	0.53	0.567	1.25481e-05
GNG10	3.15698e-16	0.40907	0.294	0.245	1.15549e-11
MEGF9	3.8562e-36	0.409622	0.261	0.186	1.41141e-31
ARPC5L	6.02369e-14	0.417139	0.193	0.235	2.20473e-09
SERBP1	0.614982	0.418029	0.332	0.333	1
COMT	6.96683e-16	0.420595	0.4	0.347	2.54993e-11
ACTR3	5.30808e-05	0.423698	0.312	0.286	1
KCTD12	4.31297e-17	0.428442	0.292	0.241	1.57859e-12
ATP5F1A	0.715769	0.431683	0.375	0.368	1
ATP5IF1	1.34224e-11	0.436171	0.368	0.322	4.91273e-07
TESC	4.71965e-23	0.446411	0.312	0.25	1.72744e-18
GIMAP1	5.68166e-32	0.446583	0.176	0.116	2.07954e-27
ROMO1	0.36788	0.450924	0.477	0.474	1
SMIM25	0.00210097	0.457816	0.301	0.322	1
RAB5IF	3.52265e-06	0.459975	0.451	0.417	0.128933
H2AFZ	2.62561e-07	0.463193	0.43	0.394	0.00960999
CARD16	3.97181e-13	0.465523	0.55	0.499	1.45372e-08
HERPUD1	0.68202	0.4657	0.274	0.276	1
DDX17	2.592e-25	0.468646	0.356	0.286	9.48698e-21
ATP5F1C	0.00792322	0.474401	0.341	0.325	1
ITGA4	1.39804e-11	0.478003	0.217	0.178	5.11698e-07
CSTA	3.86974e-08	0.479824	0.731	0.766	0.00141636
CNPY3	0.367892	0.495203	0.558	0.565	1
TMEM176A	7.06988e-25	0.496132	0.244	0.31	2.58765e-20
PRDX1	4.37816e-14	0.502424	0.354	0.303	1.60245e-09
HCK	4.09765e-22	0.509918	0.444	0.376	1.49978e-17
LILRA2	4.53441e-07	0.511681	0.335	0.306	0.0165964
ETS2	1.32113e-18	0.514343	0.194	0.242	4.83548e-14
TNFSF13B	4.74869e-30	0.520454	0.459	0.381	1.73807e-25
BST1	5.45812e-09	0.523739	0.238	0.204	0.000199773
SLC9A3R1	7.2129e-10	0.537874	0.268	0.303	2.63999e-05
FKBP5	2.29874e-69	0.543573	0.194	0.103	8.41363e-65
VAMP5	1.82221e-06	0.553902	0.371	0.341	0.0666948
CNN2	1.33601e-06	0.557725	0.299	0.329	0.0488992
BLVRB	3.32998e-11	0.566905	0.548	0.5	1.21881e-06
CALM2	7.69515e-18	0.572885	0.596	0.529	2.8165e-13
ALDH2	0.0286056	0.57422	0.323	0.335	1
PRR13	1.58772e-06	0.576294	0.623	0.599	0.0581123
ATP5MF	0.00310833	0.58034	0.587	0.568	1
ATP6V0D1	0.418795	0.584521	0.483	0.491	1
EIF3M	0.644789	0.594419	0.393	0.388	1
SMAP2	1.59072e-42	0.602705	0.331	0.245	5.8222e-38
IL17RA	3.16168e-34	0.605171	0.436	0.354	1.15721e-29
DYNLL1	8.34267e-10	0.620457	0.27	0.231	3.0535e-05
ANXA2	1.5892e-15	0.635492	0.656	0.613	5.81662e-11
PIM1	1.47739e-28	0.641388	0.227	0.164	5.4074e-24
UQCR10	1.79648e-05	0.648075	0.564	0.537	0.657529
NDUFB1	2.96211e-08	0.654159	0.422	0.388	0.00108416
GDI2	1.15326e-21	0.654562	0.401	0.341	4.22104e-17
BAX	0.0346184	0.669042	0.347	0.335	1
AP2S1	0.109268	0.670586	0.684	0.675	1
CDKN2D	0.000113166	0.675959	0.436	0.413	1
RPS10	7.96173e-09	0.682631	0.292	0.258	0.000291407
PSMB9	1.50741e-11	0.687412	0.424	0.37	5.51728e-07
PLSCR1	1.64859e-06	0.691533	0.297	0.327	0.06034
AGTRAP	3.89747e-07	0.694794	0.561	0.529	0.0142651
TUFM	0.98926	0.705695	0.292	0.292	1
HRH2	1.1571e-69	0.711796	0.38	0.266	4.23509e-65
SUPT4H1	0.00715542	0.71495	0.289	0.305	1
PADI4	7.3322e-08	0.720547	0.177	0.149	0.00268366
ADGRE5	0.972149	0.727824	0.362	0.361	1
NOP10	0.205596	0.731215	0.469	0.476	1
TAPBP	0.766251	0.744352	0.343	0.343	1
POLD4	3.27199e-08	0.757433	0.398	0.36	0.00119758
GNAI2	1.22507e-14	0.76073	0.663	0.62	4.48389e-10
RGS10	0.0078288	0.763992	0.416	0.434	1
GNB2	0.148752	0.78181	0.661	0.658	1
RCSD1	5.78447e-24	0.792002	0.396	0.329	2.11717e-19
CYBB	3.61291e-21	0.838234	0.536	0.465	1.32236e-16
METTL9	0.0218703	0.841689	0.417	0.401	1
WAS	2.31344e-17	0.852655	0.451	0.395	8.46741e-13
AOAH	3.24838e-10	0.865345	0.262	0.224	1.18894e-05
FGL2	1.8863e-34	0.916602	0.398	0.316	6.90403e-30
F13A1	9.75835e-55	0.919119	0.233	0.145	3.57165e-50
ATP5MPL	0.501566	0.939208	0.631	0.618	1
CDC42SE1	0.581239	0.948266	0.238	0.235	1
CTSC	6.06543e-06	0.951265	0.215	0.189	0.222001
GIMAP7	1.68366e-31	0.989016	0.176	0.116	6.16237e-27
ICAM1	8.1501e-19	1.04096	0.11	0.151	2.98302e-14
LILRB1	1.92816e-22	1.0876	0.302	0.243	7.05724e-18
COX4I1	2.98061e-22	1.16339	0.921	0.936	1.09093e-17
CES1	2.34618e-34	1.21663	0.224	0.156	8.58725e-30
HADHA	0.878784	1.25959	0.37	0.368	1
EIF4A1	0.269911	1.27141	0.729	0.735	1
C1orf162	1.53624e-20	1.27531	0.528	0.474	5.62279e-16
TNFAIP2	0.000359239	1.31074	0.479	0.499	1
H2AFV	7.59475e-09	1.34053	0.321	0.358	0.000277976
FMNL1	2.35126e-28	1.3492	0.472	0.539	8.60585e-24
HP	1.16903e-40	1.35457	0.1	0.048	4.27875e-36
MAN2B1	0.723073	1.35757	0.351	0.355	1
SON	0.000142884	1.37065	0.507	0.525	1
COX6B1	0.290173	1.41087	0.788	0.79	1
NAA38	1.10895e-06	1.42535	0.424	0.395	0.0405885
DEK	1.1842e-06	1.51137	0.49	0.457	0.0433431
CXCR4	2.60148e-168	1.51224	0.11	0.251	9.52166e-164
NAIP	6.20598e-98	1.53564	0.388	0.253	2.27145e-93
RPL35	6.61184e-09	1.5368	0.876	0.886	0.000242
GCA	2.52262e-60	1.55203	0.44	0.334	9.23302e-56
MTDH	0.000503498	1.56875	0.547	0.531	1
H1FX	0.430327	1.58651	0.341	0.335	1
RNF130	0.147334	1.63815	0.585	0.578	1
H3F3A	1.03437e-38	1.66092	0.944	0.959	3.78591e-34
CSF3R	0.0734509	1.66658	0.62	0.631	1
UQCRH	7.32858e-05	1.69825	0.605	0.627	1
CD99	3.09904e-07	1.72217	0.612	0.625	0.0113428
NDUFA3	1.01396e-15	1.72227	0.483	0.433	3.71118e-11
KTN1	0.00032974	1.72895	0.291	0.267	1
FCGRT	3.44285e-37	1.79155	0.549	0.624	1.26012e-32
FKBP1A	0.256758	1.83571	0.586	0.58	1
PPP1CA	0.0341128	1.88396	0.52	0.504	1
ANXA5	0.000362766	1.90929	0.631	0.608	1
TLE5	0.00238768	1.93698	0.261	0.279	1
C4orf3	3.96495e-10	1.93911	0.448	0.407	1.45121e-05
SUB1	9.09392e-23	1.96686	0.523	0.584	3.32846e-18
TXN	0.000172455	2.05098	0.482	0.458	1
LILRA5	0.36061	2.09155	0.422	0.419	1
CAPG	6.6959e-31	2.10412	0.575	0.508	2.45077e-26
HMGB2	4.90723e-11	2.12772	0.386	0.34	1.79609e-06
HLA-B	1.30234e-58	2.17757	0.969	0.98	4.76668e-54
H3F3B	3.13093e-49	2.17852	0.923	0.948	1.14595e-44
RPS26	4.44289e-83	2.25948	0.971	0.942	1.62614e-78
LST1	0.69316	2.27631	0.856	0.875	1
STXBP2	0.0463446	2.31789	0.769	0.767	1
CLTA	0.0831118	2.34474	0.397	0.388	1
CAST	0.148988	2.39477	0.589	0.599	1
MS4A6A	7.22444e-35	2.39625	0.624	0.543	2.64422e-30
CYP1B1	2.54446e-15	2.42863	0.189	0.147	9.31298e-11
JAML	2.19433e-51	2.50393	0.479	0.377	8.03148e-47
FPR1	2.31533e-08	2.51765	0.504	0.463	0.000847434
GMFG	0.648153	2.6783	0.77	0.778	1
HINT1	3.76703e-06	2.71354	0.624	0.639	0.137877
TMA7	1.9575e-31	2.75502	0.818	0.861	7.16464e-27
NCF2	2.68287e-23	2.76912	0.543	0.479	9.81956e-19
CTSD	0.000390335	2.7738	0.767	0.783	1
SOCS3	1.48514e-09	2.89951	0.289	0.252	5.43575e-05
CFD	7.70435e-47	3.08303	0.593	0.674	2.81987e-42
RPS17	0.00333234	3.10091	0.717	0.726	1
FYB1	8.12232e-39	3.17971	0.608	0.506	2.97285e-34
C4orf48	0.0897769	3.23271	0.678	0.676	1
SNHG8	2.8739e-19	3.27926	0.184	0.234	1.05188e-14
ENO1	0.0030893	3.28755	0.665	0.649	1
CD14	3.65248e-05	3.5357	0.701	0.649	1
APOBEC3A	3.22335e-25	3.56571	0.222	0.281	1.17978e-20
GYPC	1.64564e-22	3.58234	0.179	0.233	6.0232e-18
HNRNPA3	0.00301385	3.65837	0.356	0.373	1
RAC1	9.17738e-09	3.84137	0.754	0.781	0.000335901
ITGB1	7.93742e-20	3.85979	0.21	0.263	2.90517e-15
ARPC5	4.05503e-30	3.93175	0.62	0.548	1.48418e-25
ISG15	2.87446e-08	3.97639	0.165	0.137	0.00105208
SELL	1.56212e-28	4.03189	0.411	0.34	5.71753e-24
GRN	3.41277e-06	4.09043	0.639	0.662	0.124911
PSME2	0.561694	4.13324	0.456	0.447	1
MT-ND6	1.05473e-20	4.18898	0.219	0.167	3.86042e-16
LTA4H	0.318752	4.26589	0.478	0.48	1
PPDPF	0.00341128	4.33538	0.725	0.739	1
TSC22D3	1.03568e-30	4.34482	0.437	0.355	3.79069e-26
PPIB	0.766336	4.37804	0.557	0.554	1
TMEM176B	6.27557e-34	4.39091	0.306	0.385	2.29692e-29
PGD	3.98502e-10	4.4875	0.631	0.593	1.45856e-05
ATP5F1E	1.76335e-05	4.62567	0.96	0.971	0.645405
PPBP	9.32874e-05	4.84375	0.114	0.096	1
FOS	3.19654e-55	4.88063	0.806	0.844	1.16997e-50
UBB	8.21714e-14	4.94396	0.507	0.55	3.00756e-09
PSME1	4.2707e-07	5.05933	0.626	0.66	0.0156312
GSTP1	0.162674	5.07187	0.878	0.895	1
SERPINB1	6.60636e-07	5.25199	0.688	0.662	0.02418
UQCR11	4.61322e-08	5.49057	0.816	0.845	0.00168848
NAMPT	2.13537e-18	5.49707	0.476	0.529	7.81568e-14
SAMHD1	4.66169e-76	5.57858	0.584	0.45	1.70622e-71
CD37	0.0122519	5.8813	0.74	0.732	1
CCNI	0.000547869	6.0595	0.662	0.676	1
HSPA8	3.34158e-17	6.30614	0.366	0.308	1.22305e-12
BTF3	7.92091e-18	6.34255	0.823	0.85	2.89913e-13
FAU	9.51492e-53	6.48078	0.989	0.991	3.48256e-48
MNDA	8.66488e-67	6.50144	0.706	0.582	3.17143e-62
ZFP36L2	8.01125e-16	6.5069	0.468	0.403	2.9322e-11
NKG7	8.40493e-19	6.50699	0.181	0.132	3.07629e-14
SOD2	1.14945e-25	6.51601	0.418	0.479	4.20711e-21
COX5B	0.204069	6.91776	0.705	0.718	1
TPT1	3.75073e-12	6.95893	0.985	0.986	1.37281e-07
NME2	8.9694e-05	7.00814	0.696	0.713	1
TKT	0.0593354	7.04099	0.823	0.832	1
RHOA	0.0323547	7.2995	0.791	0.796	1
ARPC1B	7.32965e-08	7.80036	0.896	0.89	0.00268272
AIF1	4.13761e-07	8.01724	0.941	0.946	0.0151441
EIF3K	6.04451e-06	8.19125	0.799	0.818	0.221235
LIMS1	0.00239699	8.56703	0.201	0.219	1
HSPA5	2.4906e-14	8.77927	0.223	0.267	9.11586e-10
ITGB2	0.0313797	8.80211	0.748	0.735	1
TSPO	0.0011974	9.31518	0.917	0.929	1
EEF1D	2.82153e-19	9.36747	0.898	0.924	1.03271e-14
S100A6	1.54849e-11	9.39244	0.989	0.99	5.66761e-07
HLA-DPA1	1.67904e-07	9.41505	0.509	0.477	0.00614545
GSTK1	0.196289	10.1458	0.47	0.475	1
PSAP	8.02905e-11	10.3768	0.881	0.898	2.93871e-06
TXNIP	7.56059e-08	10.6061	0.731	0.702	0.00276725
FXYD5	0.0051865	11.2593	0.831	0.841	1
UCP2	4.67863e-59	11.5509	0.541	0.43	1.71243e-54
MT-ND3	5.16881e-08	12.3005	0.936	0.928	0.00189183
CTSS	6.13267e-12	12.3323	0.894	0.887	2.24462e-07
LY6E	0.49634	12.3892	0.316	0.319	1
MT-ND5	1.02457e-17	12.4949	0.795	0.75	3.75002e-13
RNASEK	1.96051e-15	13.3151	0.892	0.915	7.17566e-11
VCAN	1.08065e-76	13.6016	0.867	0.781	3.9553e-72
CCL5	0.000699047	13.7204	0.132	0.114	1
CYBA	2.99205e-06	15.0899	0.888	0.893	0.109512
CRIP1	4.69607e-12	15.1403	0.652	0.68	1.71881e-07
IFITM1	0.664688	15.1535	0.147	0.142	1
HIST1H1E	2.75939e-16	15.3461	0.26	0.211	1.00996e-11
MT-ND4	0.00572705	16.1539	0.963	0.956	1
CST3	3.44645e-10	16.3593	0.965	0.974	1.26144e-05
LGALS2	8.17092e-86	16.6032	0.486	0.359	2.99064e-81
S100A4	4.84636e-05	16.6054	0.991	0.992	1
RPS7	4.96754e-14	16.6058	0.984	0.987	1.81817e-09
RPLP1	1.40041e-09	16.6059	0.999	0.997	5.12565e-05
RPL30	5.93341e-38	18.0485	0.991	0.993	2.17169e-33
RPL12	4.74417e-26	18.1587	0.983	0.988	1.73641e-21
RETN	1.48756e-05	20.7923	0.376	0.347	0.544461
MT-ND4L	3.35043e-06	22.1725	0.771	0.731	0.122629
SERF2	0.313624	24.6659	0.971	0.976	1
RPL11	4.49682e-37	25.0439	0.991	0.993	1.64588e-32
HMGN2	2.02272e-11	28.8069	0.53	0.564	7.40336e-07
IFITM2	5.75391e-24	29.561	0.771	0.734	2.10599e-19
MT-ND1	0.443371	29.5899	0.972	0.976	1
MT-ATP6	1.24441e-05	31.9671	0.951	0.952	0.455466
NCF1	4.17219e-08	32.428	0.686	0.627	0.00152706
RPS23	1.25185e-06	32.9182	0.977	0.977	0.0458188
LGALS1	0.00506662	41.1013	0.895	0.894	1
MT-CYB	4.53205e-07	51.0462	0.955	0.947	0.0165878
MT-CO1	3.45706e-10	65.6646	0.998	0.994	1.26532e-05
ACTG1	0.351012	75.7302	0.923	0.911	1
MT-CO3	2.43551e-10	83.822	0.993	0.99	8.91419e-06
MT-CO2	0.570838	87.1148	0.997	0.994	1
S100A12	1.97303e-11	98.8395	0.886	0.868	7.2215e-07
TMSB10	0.00311667	115.969	0.997	0.994	1
S100A9	9.84877e-32	271.962	0.986	0.975	3.60475e-27

## Sheet: Figure 5H
Differential Gene Expression in C1D1 MDSC from clinical benefit vs progressive disease patients
	p_val	avg_log2FC	pct.1	pct.2	p_val_adj
S100A9	0.00576333	-242.655	0.988	0.984	1
ACTG1	2.09545e-27	-112.627	0.931	0.917	7.66955e-23
RPS23	1.25514e-42	-88.2157	0.985	0.972	4.59393e-38
TMSB10	8.2783e-118	-80.6208	1	0.995	3.0299e-113
RPL39	1.8148e-205	-78.0003	1	0.995	6.6423e-201
RPLP1	6.09131e-71	-75.302	1	0.999	2.22948e-66
RPL11	2.7118e-100	-73.1902	0.998	0.987	9.92543e-96
EEF1A1	9.7939e-31	-70.9725	0.994	0.992	3.58467e-26
RPL30	2.0765e-110	-67.0867	0.998	0.986	7.6e-106
RPS28	9.9889e-182	-66.6453	0.999	0.994	3.656e-177
NKG7	0.00669611	-63.4889	0.173	0.196	1
RPS27	1.54668e-69	-62.3176	0.959	0.939	5.66102e-65
RPL32	2.1754e-109	-59.4014	0.999	0.99	7.9622e-105
RPS12	8.80091e-56	-56.7039	0.996	0.992	3.22122e-51
TMSB4X	0.000735339	-53.4786	0.992	0.987	1
RPS7	3.46886e-82	-51.762	0.992	0.979	1.26964e-77
RPL10	7.7072e-44	-49.3071	0.999	0.992	2.82091e-39
RPL8	1.00452e-47	-46.7521	0.996	0.98	3.67663e-43
S100A12	8.797e-05	-46.4481	0.92	0.867	1
RPS3	5.56199e-31	-45.0049	0.98	0.967	2.03574e-26
FAU	2.1988e-139	-44.9693	0.999	0.984	8.0479e-135
PFN1	0.000447132	-43.5614	0.961	0.964	1
RPS18	1.77736e-53	-42.0934	0.959	0.934	6.50532e-49
FOS	0.00105002	-39.2346	0.805	0.795	1
FTH1	4.0463e-123	-37.7919	1	0.99	1.481e-118
IFITM1	1.05063e-28	-37.7656	0.097	0.178	3.84542e-24
RPS27A	2.54997e-60	-36.3752	0.99	0.982	9.33315e-56
RPL18A	6.03409e-71	-36.3492	0.99	0.972	2.20854e-66
IFITM2	0.00373273	-36.0723	0.766	0.769	1
RPL19	3.53226e-96	-34.9052	0.998	0.992	1.29284e-91
ZFP36L2	3.18543e-53	-34.8135	0.348	0.493	1.1659e-48
RPL37	1.0283e-156	-33.6612	0.99	0.971	3.7637e-152
CCL5	5.82661e-21	-33.6226	0.09	0.155	2.1326e-16
RPS24	1.649e-71	-32.8137	0.998	0.993	6.03552e-67
TYROBP	3.35206e-37	-32.6932	0.995	0.954	1.22689e-32
RPL7A	1.12417e-57	-31.9257	0.988	0.971	4.11459e-53
MT-ND4	0.32126	-30.3924	0.97	0.957	1
HLA-DRB5	2.48461e-07	-30.2298	0.39	0.418	0.00909391
RPL12	1.61769e-74	-30.0744	0.994	0.977	5.92091e-70
RPL28	9.6118e-117	-29.1353	0.999	0.996	3.518e-112
LGALS2	5.3405e-288	-28.8069	0.272	0.607	1.9547e-283
RPL35A	1.0976e-126	-28.6851	0.995	0.972	4.0175e-122
RPS14	2.07044e-88	-27.6929	0.995	0.988	7.578e-84
RPL41	1.0256e-180	-27.6826	0.979	0.933	3.754e-176
RPLP2	2.6834e-68	-26.8232	0.995	0.979	9.82151e-64
RPL18	8.4763e-101	-26.5915	0.996	0.979	3.10243e-96
HBA2	1.66896e-11	-26.2173	0.001	0.014	6.10856e-07
SH3BGRL3	5.76268e-45	-25.118	0.997	0.977	2.1092e-40
HLA-E	1.94998e-49	-23.6936	0.813	0.715	7.13711e-45
CYBA	3.02466e-43	-23.4847	0.913	0.868	1.10705e-38
CST3	0.0283869	-23.365	0.982	0.954	1
RPS4X	5.91447e-12	-23.365	0.969	0.959	2.16475e-07
HLA-B	9.87998e-53	-23.3637	0.983	0.961	3.61617e-48
EIF1	8.3575e-152	-22.3499	0.98	0.922	3.0589e-147
RPS15	1.7363e-106	-21.9223	0.994	0.981	6.3551e-102
CD74	5.67352e-18	-21.9222	0.96	0.956	2.07657e-13
RPL3	3.86352e-24	-21.738	0.869	0.842	1.41409e-19
SERF2	3.60365e-20	-21.6874	0.989	0.96	1.31897e-15
TXNIP	6.37549e-44	-21.5602	0.788	0.69	2.33349e-39
RNASEK	7.04693e-20	-21.4002	0.926	0.87	2.57925e-15
S100A4	1.00217e-15	-20.4796	0.999	0.986	3.66805e-11
H3F3B	2.1159e-121	-20.0701	0.968	0.902	7.7443e-117
FXYD5	4.40383e-24	-19.4545	0.865	0.807	1.61184e-19
BTF3	2.51742e-41	-19.426	0.867	0.794	9.214e-37
RPL29	2.01681e-77	-18.9569	0.987	0.962	7.38171e-73
GAPDH	1.24934e-48	-18.9302	0.997	0.981	4.57271e-44
HSPA8	6.48506e-43	-18.5236	0.267	0.391	2.3736e-38
MT2A	1.89226e-08	-17.5906	0.356	0.407	0.000692584
RPL6	8.37949e-90	-17.5387	0.99	0.964	3.06698e-85
PTMA	2.43666e-68	-17.5117	0.988	0.956	8.91843e-64
EEF1D	6.85653e-89	-16.5115	0.94	0.872	2.50956e-84
IGKV1-39	2.54612e-11	-16.1526	0	0.012	9.31906e-07
S100A6	4.18706e-90	-16.1515	0.999	0.984	1.53251e-85
CORO1A	5.91735e-17	-15.7537	0.791	0.756	2.16581e-12
IL7R	1.07456e-21	-15.5214	0.028	0.072	3.93301e-17
LY6E	0.848035	-15.3003	0.31	0.309	1
IGHV3-7	1.51826e-10	-15.1836	0	0.011	5.557e-06
RPS6	1.75446e-45	-14.7088	0.936	0.897	6.4215e-41
IGHA1	2.44279e-23	-14.4896	0.001	0.027	8.94086e-19
SPON2	0.0028831	-14.3101	0.014	0.023	1
RPS8	1.32953e-93	-13.2664	0.998	0.991	4.86623e-89
B2M	0.0544982	-13.2661	0.992	0.991	1
RPL22	3.0244e-101	-13.1556	0.979	0.929	1.10695e-96
RPL36A	1.26656e-62	-13.0587	0.909	0.854	4.63575e-58
GSTP1	2.26102e-18	-13.0352	0.917	0.853	8.27554e-14
GZMB	6.34846e-12	-12.7568	0.017	0.041	2.3236e-07
APOBEC3A	0.00019249	-12.2996	0.241	0.213	1
HLA-C	0.10005	-12.2741	0.917	0.906	1
CD2	1.11016e-13	-12.1424	0.02	0.048	4.06329e-09
CCNI	0.000299609	-11.8815	0.676	0.643	1
RPS3A	1.47652e-31	-11.8234	0.991	0.976	5.4042e-27
RPS21	1.2041e-135	-11.8154	0.978	0.948	4.4072e-131
RPS16	4.98605e-43	-11.7871	0.923	0.889	1.82495e-38
MYL12A	0.00914222	-11.6243	0.632	0.668	1
RPS19	1.24071e-43	-11.5701	0.964	0.955	4.54112e-39
RPL37A	6.03373e-53	-11.4846	0.909	0.874	2.2084e-48
RPL26	3.93493e-61	-11.3847	0.982	0.962	1.44022e-56
ISG15	2.41459e-22	-11.308	0.112	0.181	8.83762e-18
RPL24	1.96506e-69	-11.2857	0.956	0.9	7.19232e-65
LST1	2.21537e-34	-11.0392	0.899	0.828	8.10846e-30
KLRB1	0.0154607	-10.8245	0.017	0.024	1
LIMS1	0.657765	-10.7634	0.202	0.198	1
NME2	5.02454e-23	-10.709	0.73	0.665	1.83903e-18
EIF3K	8.26196e-48	-10.703	0.849	0.766	3.02396e-43
ATP5MC2	2.2647e-57	-10.4342	0.952	0.9	8.28901e-53
HBA1	6.26065e-15	-10.2862	0.001	0.019	2.29146e-10
LIME1	0.000513172	-10.0235	0.041	0.056	1
RHOA	1.62187e-05	-9.88597	0.81	0.775	0.593622
ZFP36	0.00124916	-9.8762	0.558	0.545	1
RAC2	0.027752	-9.5457	0.464	0.489	1
SLC25A6	1.3981e-18	-9.42671	0.852	0.81	5.11719e-14
PSME2	5.1731e-08	-9.13317	0.476	0.427	0.00189341
PSME1	7.68162e-16	-9.11693	0.656	0.597	2.81155e-11
GZMA	7.05623e-09	-9.02893	0.025	0.048	0.000258265
RPL14	4.20834e-88	-8.94724	0.971	0.936	1.54029e-83
GSTK1	9.78729e-09	-8.89087	0.5	0.449	0.000358225
DUSP2	1.37197e-05	-8.87754	0.095	0.073	0.502155
UBB	5.37438e-14	-8.69124	0.544	0.48	1.96708e-09
MT-ATP8	8.99613e-11	-8.67341	0.619	0.679	3.29267e-06
RPL15	7.93537e-41	-8.39246	0.933	0.906	2.90443e-36
MNDA	8.86436e-47	-8.19994	0.609	0.729	3.24444e-42
SAMHD1	2.88789e-29	-8.08228	0.497	0.609	1.057e-24
RPS25	9.4163e-40	-7.938	0.916	0.884	3.44646e-35
FGFBP2	5.0557e-06	-7.51977	0.017	0.032	0.185044
FTL	9.3371e-140	-7.50503	1	0.996	3.4175e-135
MT-CO1	1.39497e-11	-7.49891	0.998	0.998	5.10573e-07
RPL10A	1.68106e-33	-7.49482	0.821	0.763	6.15285e-29
COX5B	3.84763e-23	-7.39893	0.749	0.676	1.40827e-18
BTG1	0.956577	-7.34708	0.556	0.55	1
JUNB	1.95888e-08	-7.30605	0.778	0.742	0.00071697
CST7	4.00196e-08	-7.23366	0.047	0.075	0.00146476
TUBA1A	5.50392e-50	-7.12299	0.662	0.543	2.01449e-45
CD99	0.00673498	-7.03618	0.593	0.623	1
PPIA	3.3496e-07	-7.02856	0.793	0.783	0.0122599
TSPO	3.41024e-27	-7.01165	0.955	0.894	1.24818e-22
PRF1	1.33016e-14	-6.98861	0.018	0.047	4.86852e-10
CD3E	1.66958e-17	-6.86315	0.043	0.087	6.11083e-13
RPL36AL	2.05954e-59	-6.70432	0.83	0.713	7.53811e-55
CXCR4	8.82681e-22	-6.67741	0.145	0.088	3.2307e-17
PSMB9	5.03527e-28	-6.58369	0.344	0.443	1.84296e-23
OAZ1	6.49467e-12	-6.49132	0.967	0.936	2.37711e-07
FYB1	0.00568877	-6.43073	0.57	0.616	1
ARPC2	3.21261e-50	-6.38186	0.859	0.766	1.17585e-45
UQCR11	1.63707e-45	-6.21211	0.878	0.781	5.99185e-41
EVL	1.41518e-08	-6.12036	0.061	0.091	0.000517969
RNASE1	0.0530086	-6.09172	0.012	0.016	1
NFKBIA	0.922575	-6.05254	0.638	0.618	1
CTSW	1.72898e-08	-6.02218	0.048	0.077	0.000632824
GABARAP	8.09401e-65	-6.01374	0.987	0.933	2.96249e-60
TAGLN2	0.00333399	-6.00277	0.63	0.655	1
HBD	2.09673e-09	-5.99345	0	0.01	7.67424e-05
CFL1	1.46628e-48	-5.84878	0.959	0.918	5.36673e-44
RACK1	1.37792e-48	-5.84607	0.956	0.923	5.04332e-44
GYPC	8.62793e-21	-5.78742	0.227	0.158	3.15791e-16
AC020656.1	1.61077e-26	-5.75244	0.198	0.284	5.89559e-22
GZMH	2.14358e-09	-5.75116	0.021	0.043	7.84571e-05
CD37	1.28283e-08	-5.72812	0.756	0.719	0.000469528
GBP5	0.00121936	-5.6207	0.021	0.031	1
HLA-A	4.59226e-64	-5.60042	0.903	0.848	1.68081e-59
CTSS	1.46745e-18	-5.53133	0.908	0.878	5.37102e-14
C1orf162	1.73871e-11	-5.46694	0.478	0.536	6.36387e-07
ARPC5	0.000627747	-5.46422	0.618	0.607	1
NACA	5.92515e-73	-5.25613	0.965	0.918	2.16866e-68
RAC1	4.64224e-17	-5.24307	0.786	0.734	1.6991e-12
H3F3A	3.02867e-30	-5.21077	0.973	0.927	1.10852e-25
ARPC1B	7.10853e-25	-5.13646	0.916	0.881	2.60179e-20
PPBP	1.78355e-07	-5.08203	0.09	0.122	0.00652798
AHNAK	0.683951	-4.99506	0.65	0.66	1
PPFIA4	1.00765e-11	-4.97575	0	0.013	3.68812e-07
THBS1	9.07488e-74	-4.91001	0.04	0.156	3.3215e-69
HINT1	1.01289e-18	-4.80172	0.67	0.6	3.70727e-14
TYMP	1.68838e-12	-4.75151	0.809	0.825	6.17964e-08
ATP5MG	4.92527e-56	-4.67885	0.892	0.811	1.8027e-51
IGKC	7.66371e-18	-4.63429	0.001	0.022	2.805e-13
RPL13A	1.40696e-41	-4.60137	0.892	0.843	5.1496e-37
TRBV20-1	4.08728e-05	-4.59353	0.003	0.011	1
RPL9	1.85349e-97	-4.59083	0.95	0.882	6.78397e-93
DDX5	1.01382e-06	-4.53357	0.652	0.613	0.037107
TMA7	1.2063e-101	-4.47405	0.894	0.775	4.41534e-97
JCHAIN	2.17898e-08	-4.37547	0.001	0.01	0.00079753
IFITM3	0.0818913	-4.20374	0.332	0.311	1
GIMAP7	2.07355e-81	-4.18892	0.07	0.21	7.58939e-77
STXBP2	6.41849e-05	-4.12425	0.789	0.75	1
IL2RG	1.28106e-11	-4.10975	0.076	0.117	4.68881e-07
ATP5F1E	4.6912e-162	-4.10593	0.991	0.944	1.717e-157
GATD3A	1.46848e-28	-4.09545	0.002	0.038	5.37478e-24
HMGB2	0.157379	-4.04795	0.383	0.374	1
TALDO1	0.0113705	-3.98908	0.8	0.797	1
BIN1	0.171697	-3.96177	0.072	0.065	1
CD247	0.00286521	-3.90227	0.028	0.039	1
TOMM7	1.40484e-45	-3.82305	0.774	0.675	5.14186e-41
SUB1	3.16925e-31	-3.6595	0.587	0.491	1.15998e-26
GIMAP4	2.9047e-109	-3.62607	0.088	0.264	1.0632e-104
DYNLL1	2.88238e-61	-3.50515	0.167	0.306	1.05498e-56
PKM	4.87349e-09	-3.4921	0.737	0.705	0.000178375
STMN1	1.02792e-15	-3.44219	0.006	0.029	3.76228e-11
TXN	0.0163028	-3.3986	0.495	0.472	1
HNRNPA2B1	0.0424921	-3.37144	0.612	0.642	1
LCK	4.64421e-10	-3.24686	0.027	0.052	1.69983e-05
EIF3F	2.69451e-34	-3.22558	0.588	0.495	9.86218e-30
C4orf48	4.3657e-47	-3.21852	0.754	0.636	1.59789e-42
CD52	0.0107974	-3.17892	0.629	0.656	1
G0S2	3.3839e-240	-3.167	0.429	0.155	1.2386e-235
RPL34	2.7576e-120	-3.14108	0.998	0.987	1.0093e-115
LDHB	0.157778	-3.12418	0.291	0.277	1
IFI6	0.000116101	-3.09796	0.133	0.159	1
FOLR3	5.53757e-10	-3.01876	0.307	0.258	2.02681e-05
PPP1CA	1.41027e-08	-2.9512	0.548	0.499	0.000516172
PPIB	5.99868e-06	-2.93937	0.577	0.544	0.219558
ITM2A	4.68737e-06	-2.92594	0.014	0.027	0.171563
LTA4H	5.95912e-07	-2.88194	0.502	0.462	0.021811
SON	2.59028e-29	-2.82646	0.56	0.471	9.48067e-25
TRBC2	2.38403e-05	-2.81725	0.028	0.045	0.872579
AQP3	5.56028e-05	-2.81263	0.009	0.019	1
TRBC1	0.00840551	-2.76655	0.018	0.026	1
GIMAP1	1.58702e-58	-2.76242	0.086	0.202	5.80865e-54
HP	1.21603e-19	-2.75685	0.066	0.121	4.4508e-15
EEF1B2	1.94258e-15	-2.74644	0.769	0.729	7.11002e-11
UQCRB	8.54013e-37	-2.70928	0.718	0.626	3.12577e-32
CLTA	0.276038	-2.69416	0.377	0.39	1
MS4A6A	3.41091e-09	-2.66096	0.578	0.629	0.000124843
PCBP1	0.0618765	-2.6107	0.613	0.595	1
H2AFV	0.0275198	-2.58929	0.333	0.313	1
HSPA1A	2.32619e-51	-2.53061	0.042	0.132	8.5141e-47
AL138963.4	1.40503e-16	-2.51363	0.009	0.035	5.14256e-12
C4orf3	0.000513853	-2.46889	0.466	0.434	1
HNRNPA1	2.6103e-20	-2.46404	0.659	0.594	9.55394e-16
GUK1	6.51931e-41	-2.43312	0.617	0.507	2.38613e-36
TNFAIP3	1.22152e-05	-2.4324	0.152	0.185	0.447087
PEAK3	1.24455e-06	-2.41604	0.002	0.011	0.0455519
FCMR	6.29839e-09	-2.38481	0.012	0.029	0.000230527
TBC1D10C	0.60509	-2.37932	0.095	0.093	1
CTSC	0.876328	-2.34849	0.207	0.208	1
FCGR3A	3.19932e-05	-2.29865	0.028	0.043	1
EIF3G	1.3052e-33	-2.29023	0.583	0.488	4.77716e-29
EIF3H	3.21345e-16	-2.27373	0.572	0.506	1.17616e-11
PRSS57	8.90764e-08	-2.22822	0.004	0.015	0.00326029
UBA52	6.25382e-71	-2.21351	0.962	0.916	2.28896e-66
TLE5	7.00198e-07	-2.21052	0.288	0.247	0.0256279
SH2D2A	2.93694e-06	-2.19806	0.006	0.017	0.107495
PTPRCAP	1.50031e-20	-2.19788	0.049	0.102	5.49129e-16
PRELID1	0.00395514	-2.19203	0.721	0.688	1
HCST	9.56407e-30	-2.17776	0.693	0.602	3.50055e-25
NCF2	0.0119952	-2.16722	0.511	0.537	1
LEF1	4.69375e-07	-2.15272	0.01	0.024	0.0171796
CDC42SE1	0.336853	-2.14536	0.239	0.233	1
GIMAP6	5.61944e-22	-2.13577	0.012	0.048	2.05677e-17
GCA	4.66747e-11	-2.11422	0.392	0.452	1.70834e-06
CD8A	0.000467889	-2.0999	0.009	0.018	1
LXN	3.69337e-05	-2.07793	0.003	0.011	1
MX1	1.25533e-21	-2.06788	0.062	0.118	4.59464e-17
CKLF	0.00140211	-2.06169	0.542	0.515	1
CNN2	3.07504e-18	-2.05806	0.356	0.28	1.1255e-13
ELOB	9.7646e-83	-2.01974	0.925	0.821	3.57394e-78
ATG10	0.970512	-2.01377	0.026	0.026	1
GIMAP8	6.51269e-28	-1.98224	0.02	0.069	2.38371e-23
MSN	1.91993e-07	-1.97414	0.523	0.48	0.00702713
LINC02432	9.89357e-23	-1.94824	0.019	0.06	3.62115e-18
MYL12B	1.13529e-05	-1.91982	0.618	0.579	0.415529
MYC	3.71947e-08	-1.91757	0.019	0.038	0.00136136
TRAT1	0.00313132	-1.90342	0.005	0.011	1
CHCHD2	1.43258e-20	-1.89658	0.686	0.618	5.2434e-16
CD5	0.00111065	-1.89418	0.012	0.02	1
ID1	2.17522e-14	-1.88638	0.048	0.022	7.96152e-10
CCR2	1.68294e-30	-1.86952	0.035	0.095	6.15972e-26
S100A11	8.28114e-06	-1.84863	0.971	0.928	0.303098
MYL9	0.000141367	-1.80917	0.024	0.037	1
ADGRE5	0.461918	-1.79881	0.355	0.359	1
LINC00861	1.65914e-06	-1.7937	0.013	0.027	0.0607262
GZMK	2.81791e-07	-1.77762	0.012	0.027	0.0103138
CLIC3	0.0679996	-1.76804	0.012	0.016	1
RPS29	4.6552e-68	-1.76293	0.797	0.709	1.70385e-63
C14orf119	3.96542e-25	-1.75562	0.025	0.072	1.45139e-20
MATK	0.0634655	-1.74373	0.016	0.021	1
PASK	0.0204763	-1.73455	0.006	0.01	1
GIMAP5	9.84117e-27	-1.73259	0.02	0.067	3.60197e-22
PCED1B	0.00146611	-1.72244	0.011	0.019	1
AP2S1	1.90583e-20	-1.70712	0.734	0.653	6.97555e-16
CYP1B1	0.00366674	-1.70297	0.166	0.186	1
CAVIN3	1.48206e-15	-1.6785	0.029	0.065	5.4245e-11
SLC9A3R1	6.51633e-18	-1.67644	0.317	0.243	2.38504e-13
SIT1	5.11757e-06	-1.67083	0.003	0.012	0.187308
CX3CR1	6.14486e-19	-1.66653	0.029	0.07	2.24908e-14
PAQR8	0.000264882	-1.66311	0.003	0.01	1
ATP5F1A	5.69654e-05	-1.64399	0.385	0.357	1
IL3RA	5.48424e-06	-1.63323	0.005	0.015	0.200729
BCL11B	0.189368	-1.612	0.013	0.016	1
RCSD1	2.93244e-10	-1.59664	0.339	0.395	1.0733e-05
NDUFA3	4.29246e-23	-1.59534	0.529	0.447	1.57108e-18
TNFAIP8L2	9.29077e-25	-1.58874	0.04	0.093	3.40051e-20
HIST1H2BJ	0.000179986	-1.5677	0.003	0.01	1
MZF1-AS1	7.8445e-06	-1.55892	0.006	0.015	0.287117
F13A1	7.43702e-15	-1.55482	0.19	0.255	2.72203e-10
DDX58	2.35574e-11	-1.55146	0.012	0.034	8.62225e-07
CDC25B	0.0164935	-1.51032	0.023	0.031	1
PAX8-AS1	2.87578e-14	-1.50817	0.021	0.05	1.05256e-09
THEMIS	0.000163305	-1.50206	0.004	0.011	1
KCNJ15	2.51156e-05	-1.49885	0.005	0.014	0.919256
AC005050.3	1.04408e-06	-1.49594	0.006	0.018	0.0382142
TRMT1L	7.81676e-09	-1.49426	0.008	0.023	0.000286101
FCRL6	0.00956924	-1.49	0.005	0.01	1
MAP3K7CL	1.0576e-12	-1.48671	0.021	0.049	3.87091e-08
SERPINB1	0.0795789	-1.48474	0.687	0.68	1
SEPTIN6	0.0115335	-1.48334	0.148	0.131	1
NAA38	0.297873	-1.47989	0.431	0.421	1
CMKLR1	0.000177261	-1.47755	0.004	0.011	1
FKBP5	1.17969e-25	-1.46565	0.143	0.222	4.31779e-21
ITM2C	1.9011e-06	-1.46266	0.01	0.023	0.0695823
SLC46A2	4.55999e-14	-1.45667	0.016	0.043	1.669e-09
TPI1	3.08406e-08	-1.45558	0.705	0.663	0.0011288
CEBPD	1.72216e-06	-1.45537	0.64	0.605	0.0630327
COX6B1	7.84134e-40	-1.44947	0.84	0.759	2.87001e-35
RBM4B	1.3668e-06	-1.44507	0.005	0.015	0.0500263
RIC8B	0.000289826	-1.4374	0.004	0.01	1
AARS	1.30676e-05	-1.43631	0.007	0.017	0.478286
PTGDR	0.0176818	-1.43313	0.005	0.01	1
CDC42EP2	5.92864e-09	-1.43274	0.013	0.03	0.000216994
SMARCA5-AS1	3.46558e-05	-1.43166	0.004	0.012	1
EEF1AKNMT	1.03122e-05	-1.43052	0.007	0.017	0.377436
XIST	2.92553e-41	-1.42946	0.072	0.162	1.07077e-36
SH3PXD2B	2.76043e-07	-1.42886	0.006	0.018	0.0101035
BOLA1	8.02098e-06	-1.41889	0.007	0.018	0.293576
MINPP1	0.000141322	-1.41764	0.005	0.012	1
CD3G	9.72547e-05	-1.40683	0.024	0.038	1
PCNA	4.04352e-07	-1.40574	0.01	0.024	0.0147997
HPGD	0.00376045	-1.39649	0.006	0.011	1
PGBD2	0.000191543	-1.392	0.004	0.011	1
RNASEL	1.37247e-06	-1.38426	0.007	0.018	0.0502336
C3AR1	4.76241e-13	-1.38087	0.031	0.063	1.74309e-08
RTP4	0.000176745	-1.3752	0.006	0.013	1
SLFN5	1.09425e-05	-1.37381	0.028	0.044	0.400507
ZNF514	0.000617996	-1.37052	0.004	0.01	1
PIM2	1.76197e-05	-1.36997	0.016	0.029	0.644897
ATP6V1G1	2.26602e-24	-1.36974	0.564	0.476	8.29385e-20
CSTF2	0.000158936	-1.36629	0.004	0.011	1
CD59	0.00829033	-1.36248	0.018	0.026	1
VNN1	8.91789e-15	-1.36079	0.019	0.048	3.26404e-10
ELANE	6.6944e-05	-1.35054	0.006	0.015	1
EPSTI1	2.64596e-10	-1.34698	0.04	0.07	9.68449e-06
LBH	2.04102e-05	-1.3318	0.012	0.024	0.747035
EFNA4	0.000377971	-1.32992	0.004	0.01	1
THOC3	2.47021e-12	-1.32853	0.012	0.035	9.04123e-08
TNFRSF8	4.01624e-07	-1.32652	0.007	0.019	0.0146998
DNASE1	1.03788e-05	-1.32501	0.007	0.017	0.379876
KLHDC8B	4.31875e-05	-1.31673	0.008	0.018	1
TUBG1	0.000275511	-1.30285	0.005	0.012	1
NLRC4	2.72542e-11	-1.30257	0.019	0.043	9.97529e-07
CDC42EP1	1.79387e-06	-1.30218	0.01	0.023	0.0656573
TRAF3IP3	5.19934e-08	-1.30032	0.159	0.2	0.00190301
ACTR3	0.0263177	-1.2864	0.294	0.31	1
AC067852.2	6.64634e-07	-1.28315	0.006	0.017	0.0243263
CD27	1.13258e-05	-1.2815	0.009	0.021	0.414536
UQCR10	0.0106981	-1.26697	0.57	0.551	1
TRAC	0.00399065	-1.25587	0.009	0.015	1
OAS1	2.34724e-21	-1.24847	0.066	0.122	8.59113e-17
SLC25A20	1.32144e-11	-1.24775	0.017	0.041	4.8366e-07
AC008267.5	0.00171242	-1.24736	0.004	0.01	1
PRKCQ-AS1	5.57515e-05	-1.24706	0.011	0.021	1
ALOX5AP	8.68727e-15	-1.24463	0.147	0.205	3.17963e-10
COG6	0.000537911	-1.24246	0.005	0.011	1
ATG4C	2.62498e-08	-1.24218	0.012	0.028	0.00096077
PLAC8	0.693031	-1.23847	0.288	0.288	1
ADGRE3	1.01878e-05	-1.23654	0.008	0.018	0.372884
PYHIN1	0.00276171	-1.2314	0.007	0.013	1
SIGLEC1	1.7283e-06	-1.22193	0.01	0.022	0.0632574
SAC3D1	4.63842e-08	-1.21834	0.016	0.033	0.00169771
CLEC4E	9.49818e-19	-1.20766	0.13	0.196	3.47643e-14
CD180	8.62386e-05	-1.20493	0.008	0.017	1
BTN3A2	1.30027e-11	-1.20262	0.051	0.085	4.7591e-07
SOCS1	3.0248e-05	-1.19393	0.008	0.018	1
TC2N	0.000682862	-1.19283	0.014	0.023	1
TNFSF10	1.0879e-23	-1.19212	0.151	0.23	3.98182e-19
S1PR5	0.514007	-1.19119	0.009	0.011	1
FAM198B-AS1	1.475e-07	-1.19076	0.016	0.033	0.00539863
IGFBP2	5.33147e-08	-1.18409	0.012	0.028	0.00195137
NEK1	0.00017242	-1.18344	0.01	0.019	1
CDKN2B	0.00251251	-1.17918	0.005	0.01	1
S1PR4	0.00619485	-1.17832	0.128	0.146	1
COQ9	9.3624e-09	-1.15356	0.019	0.039	0.000342673
CCDC144A	0.000602824	-1.15292	0.006	0.012	1
UBL5	0.000636631	-1.1486	0.642	0.616	1
SUSD3	3.30182e-06	-1.14858	0.014	0.029	0.12085
PBXIP1	0.0054883	-1.14458	0.05	0.063	1
TTC9C	1.11494e-07	-1.1405	0.017	0.034	0.00408078
SLC15A2	0.00149445	-1.13914	0.005	0.01	1
ZNF559	0.00066258	-1.13753	0.004	0.01	1
C9orf64	0.00118723	-1.13559	0.006	0.012	1
CLEC12A	6.22448e-20	-1.13515	0.194	0.268	2.27822e-15
GRAP2	0.0007768	-1.1287	0.01	0.018	1
RINL	0.00079804	-1.12751	0.009	0.017	1
FAM118B	0.000173382	-1.11868	0.01	0.019	1
AP003717.4	0.00298642	-1.11762	0.005	0.01	1
MS4A14	3.47239e-05	-1.11649	0.008	0.017	1
DNAL4	4.24732e-05	-1.11067	0.01	0.02	1
FCGRT	9.84074e-30	-1.11059	0.608	0.509	3.60181e-25
AGL	0.00137458	-1.10958	0.005	0.012	1
HMGCL	7.20165e-08	-1.10875	0.018	0.036	0.00263588
CCDC77	0.00311109	-1.10259	0.005	0.011	1
TMEM102	6.78072e-05	-1.10107	0.01	0.02	1
PCGF6	0.000360371	-1.09818	0.006	0.013	1
NAIP	8.1563e-12	-1.09557	0.341	0.406	2.98529e-07
LAT	0.00160964	-1.0944	0.034	0.046	1
NAGK	1.0207e-38	-1.09395	0.188	0.299	3.73587e-34
GEMIN6	6.795e-08	-1.08205	0.014	0.03	0.00248704
NDUFA13	3.89619e-25	-1.08096	0.631	0.558	1.42604e-20
AC025164.1	0.000613361	-1.0782	0.073	0.057	1
HLA-DQB1	1.06712e-12	-1.07796	0.478	0.412	3.90578e-08
BPNT1	0.00145045	-1.07421	0.006	0.013	1
SEPTIN11	5.1533e-05	-1.07335	0.012	0.023	1
ZNF322	1.27422e-05	-1.07114	0.012	0.023	0.466376
THAP2	0.00298973	-1.0709	0.005	0.01	1
H2AFZ	0.248619	-1.07001	0.436	0.421	1
TMEM150B	4.44662e-05	-1.06937	0.012	0.024	1
OLIG1	0.00202659	-1.06214	0.037	0.05	1
GPATCH11	7.84872e-07	-1.0591	0.013	0.028	0.0287271
THEM4	0.000110318	-1.05884	0.012	0.022	1
CHM	3.83172e-05	-1.05718	0.012	0.023	1
TLR5	3.48673e-10	-1.05597	0.034	0.062	1.27618e-05
HCP5	8.09032e-05	-1.051	0.01	0.02	1
TBC1D31	0.0113284	-1.05058	0.005	0.01	1
FARSA	2.69971e-12	-1.04939	0.031	0.062	9.88121e-08
CCDC127	0.000311082	-1.04317	0.008	0.016	1
SOD1	0.628681	-1.03773	0.233	0.237	1
ZNF623	0.00203059	-1.036	0.007	0.014	1
ACTL6A	5.1587e-05	-1.03144	0.012	0.023	1
AC010173.1	0.000798131	-1.0305	0.004	0.01	1
RRP1	0.000174673	-1.02754	0.01	0.019	1
FZD2	1.97297e-05	-1.02495	0.01	0.022	0.722128
RMI1	0.00203287	-1.02251	0.007	0.013	1
DAXX	9.01234e-10	-1.02145	0.036	0.063	3.29861e-05
C11orf68	2.38884e-05	-1.02118	0.014	0.026	0.87434
BEX3	3.47404e-05	-1.02041	0.02	0.034	1
NMNAT1	0.000933618	-1.01913	0.009	0.017	1
MON1A	0.00174276	-1.01626	0.007	0.014	1
TNFSF14	0.00109001	-1.0121	0.007	0.014	1
VMP1	9.583e-06	-1.00196	0.235	0.271	0.350747
JAML	4.78787e-13	-1.00004	0.412	0.482	1.75241e-08
AC006504.5	0.00115042	-0.995555	0.004	0.01	1
CETN3	0.00125864	-0.992401	0.005	0.01	1
AL590764.1	5.32464e-06	-0.991834	0.014	0.027	0.194887
IFI16	6.04634e-24	-0.99156	0.15	0.229	2.21302e-19
NUP43	0.00109388	-0.987799	0.007	0.014	1
CMTM8	0.00269732	-0.981836	0.008	0.015	1
ARMT1	5.52393e-09	-0.979848	0.021	0.042	0.000202181
CPLANE1	0.0070455	-0.979008	0.005	0.01	1
FKBP4	1.33106e-07	-0.977716	0.029	0.05	0.00487181
GGPS1	0.0037255	-0.977012	0.005	0.011	1
HIGD2A	1.91577e-34	-0.976967	0.749	0.647	7.0119e-30
NFE2	5.58442e-18	-0.976738	0.143	0.209	2.04395e-13
COQ7	1.46851e-08	-0.975708	0.025	0.047	0.000537488
AGPAT5	0.00203616	-0.972599	0.007	0.014	1
LRIF1	9.1301e-05	-0.971719	0.013	0.024	1
AP000547.3	6.11887e-06	-0.970801	0.016	0.03	0.223957
TFB1M	0.000277218	-0.968317	0.009	0.018	1
FGL2	4.88965e-18	-0.964298	0.325	0.407	1.78966e-13
IRF2BP1	0.00127536	-0.959565	0.007	0.014	1
GIMAP2	3.27941e-11	-0.957149	0.045	0.078	1.2003e-06
RIPOR2	1.4382e-20	-0.9549	0.212	0.291	5.26397e-16
ABCC3	7.77305e-08	-0.95025	0.024	0.045	0.00284501
TAP1	2.10056e-07	-0.949707	0.081	0.111	0.00768825
ATP6V1B2	2.69005e-22	-0.948138	0.169	0.246	9.84586e-18
TRIM69	5.33192e-06	-0.94515	0.016	0.03	0.195154
IKZF3	0.000327436	-0.943797	0.009	0.018	1
ZBTB16	3.32983e-16	-0.943652	0.048	0.091	1.21875e-11
SPIN2B	0.00361813	-0.942986	0.008	0.014	1
KTN1	0.000169091	-0.940654	0.311	0.278	1
GLT8D1	1.33593e-06	-0.93838	0.018	0.035	0.0488963
MAT2B	1.35726e-16	-0.937972	0.067	0.116	4.96772e-12
KLHL6	0.000268451	-0.937857	0.016	0.027	1
AL662844.4	6.30394e-07	-0.936055	0.017	0.034	0.023073
GIHCG	3.38383e-06	-0.936002	0.017	0.031	0.123852
ZNF500	0.000396822	-0.933527	0.006	0.014	1
NPAT	0.000435955	-0.931547	0.01	0.019	1
REXO2	6.17279e-12	-0.931187	0.021	0.048	2.2593e-07
SMARCAD1	0.000898413	-0.930864	0.01	0.018	1
CHTF8	7.16208e-07	-0.928418	0.027	0.046	0.0262139
ORC5	0.0113284	-0.927964	0.005	0.01	1
USP11	0.000225862	-0.926982	0.015	0.025	1
COQ5	3.00975e-05	-0.924683	0.016	0.029	1
UBXN1	1.02716e-08	-0.920807	0.448	0.405	0.000375953
TUBB1	0.0992876	-0.919557	0.018	0.023	1
PREB	1.72264e-07	-0.919294	0.034	0.056	0.00630503
PSMB8	0.128506	-0.916439	0.336	0.351	1
RFC4	0.00827382	-0.91547	0.005	0.01	1
MPHOSPH8	3.9059e-08	-0.913956	0.135	0.174	0.0014296
GPKOW	3.05516e-05	-0.912971	0.016	0.029	1
ARV1	0.011104	-0.912206	0.006	0.011	1
ZNF397	0.00309705	-0.910564	0.008	0.015	1
NBPF1	0.000810144	-0.910364	0.008	0.015	1
TMEM144	0.000110746	-0.898855	0.01	0.019	1
HTRA1	0.0111722	-0.898744	0.009	0.015	1
ZW10	0.0128911	-0.896943	0.006	0.011	1
CARD8-AS1	1.03215e-05	-0.895949	0.018	0.032	0.377777
RSBN1L	2.48151e-11	-0.89233	0.085	0.127	9.08256e-07
ATM	0.00116342	-0.891271	0.091	0.111	1
DBT	0.0144765	-0.888338	0.006	0.011	1
BET1	0.000115641	-0.883347	0.014	0.026	1
MPIG6B	0.0979454	-0.882109	0.009	0.013	1
ZNF429	4.24933e-05	-0.880883	0.019	0.032	1
SMC2	0.0333357	-0.880326	0.006	0.01	1
NUDCD1	0.0113404	-0.8801	0.005	0.01	1
TPPP3	0.00945862	-0.87783	0.019	0.027	1
EFCAB2	1.88795e-07	-0.876357	0.031	0.053	0.00691008
GK	4.02436e-09	-0.875814	0.077	0.112	0.000147296
SAMD9L	5.26579e-07	-0.873472	0.024	0.042	0.0192733
AC135457.1	0.0153149	-0.873325	0.005	0.01	1
METTL7B	0.00271286	-0.871009	0.008	0.015	1
GP9	0.00555987	-0.87028	0.011	0.018	1
GPR34	0.00947798	-0.869024	0.006	0.011	1
MANF	8.81183e-09	-0.868445	0.033	0.058	0.000322522
OST4	0.00230564	-0.867685	0.661	0.639	1
RNASE6	6.34712e-13	-0.86711	0.132	0.185	2.32311e-08
ZNF576	0.00690029	-0.866712	0.007	0.012	1
NTSR1	0.00400098	-0.864812	0.009	0.015	1
ADRB2	0.000371373	-0.86445	0.011	0.02	1
SLX4IP	0.00972779	-0.864041	0.008	0.014	1
BST2	0.000473888	-0.863	0.337	0.367	1
AC021054.1	8.09092e-05	-0.86218	0.018	0.03	1
IRF2	5.93575e-16	-0.861807	0.072	0.121	2.17254e-11
DCK	2.16539e-05	-0.861742	0.037	0.055	0.792554
TMEM168	0.00013019	-0.859006	0.012	0.022	1
NOC3L	0.00429312	-0.857663	0.005	0.01	1
CALHM2	2.79883e-08	-0.857506	0.032	0.055	0.0010244
TNFAIP8	1.41641e-08	-0.856344	0.075	0.108	0.00051842
LYSMD2	3.89491e-11	-0.855075	0.046	0.079	1.42558e-06
NR4A2	0.00240279	-0.855055	0.063	0.079	1
NDUFB11	1.24073e-09	-0.85464	0.645	0.583	4.54119e-05
PLAAT4	0.748527	-0.854052	0.176	0.173	1
SPTSSA	7.41942e-08	-0.850432	0.051	0.078	0.00271558
TRIM27	1.65972e-10	-0.849369	0.05	0.082	6.07475e-06
CDK2AP2	1.33918e-07	-0.849336	0.149	0.187	0.00490154
LILRA4	0.0123449	-0.847944	0.007	0.012	1
CNNM3	0.000814672	-0.847498	0.009	0.016	1
FLI1	1.24664e-23	-0.847186	0.085	0.151	4.56284e-19
KLRG1	0.00020673	-0.844627	0.01	0.02	1
HIST1H2AI	0.0180386	-0.843465	0.007	0.012	1
INTS3	3.634e-10	-0.842377	0.042	0.072	1.33008e-05
EDC3	0.000265515	-0.841065	0.012	0.022	1
NHSL2	3.79308e-09	-0.841028	0.039	0.066	0.000138831
IFI44L	0.000386594	-0.839445	0.021	0.033	1
SKAP1	6.43414e-07	-0.839126	0.017	0.033	0.0235496
HIST1H3H	0.000800325	-0.839091	0.012	0.021	1
RGL4	0.0175768	-0.838759	0.006	0.01	1
CPB2-AS1	0.00131084	-0.838334	0.005	0.011	1
RSRP1	6.79418e-12	-0.836402	0.215	0.275	2.48674e-07
HADH	0.000501676	-0.834863	0.013	0.023	1
YWHAG	6.37032e-08	-0.834647	0.069	0.099	0.0023316
CXCR3	0.000336278	-0.834058	0.005	0.012	1
PLD4	4.32288e-05	-0.826754	0.014	0.026	1
AC025171.2	0.00089759	-0.824993	0.014	0.023	1
C2orf74	0.000129451	-0.817946	0.017	0.029	1
MPO	0.24771	-0.817506	0.028	0.024	1
ZCWPW2	3.4634e-06	-0.817495	0.022	0.039	0.126764
LINC00528	0.00477334	-0.815825	0.008	0.015	1
RIOX1	0.00898591	-0.812408	0.007	0.013	1
SAMD9	1.19735e-07	-0.812268	0.026	0.047	0.00438243
KMO	0.0372769	-0.812068	0.008	0.012	1
RGS18	8.07346e-12	-0.810855	0.068	0.107	2.95497e-07
CFAP20	0.00342969	-0.809592	0.009	0.016	1
SOWAHD	0.00435203	-0.809534	0.007	0.013	1
PDHB	1.12667e-07	-0.807676	0.049	0.075	0.00412372
OAS2	8.77314e-09	-0.807322	0.032	0.057	0.000321106
ITGA6	0.00201695	-0.80721	0.006	0.013	1
CDK8	0.00138834	-0.806079	0.01	0.018	1
RETREG3	2.803e-06	-0.802556	0.04	0.06	0.102593
EIF3M	2.32869e-11	-0.798857	0.425	0.367	8.52324e-07
SPOP	3.79468e-08	-0.798291	0.04	0.065	0.00138889
AP001816.1	0.00343292	-0.79781	0.013	0.021	1
GNAI2	2.86691e-27	-0.797008	0.715	0.633	1.04932e-22
KRCC1	3.71861e-10	-0.795448	0.048	0.079	1.36105e-05
HOXB2	0.000250277	-0.793935	0.007	0.015	1
TAMM41	0.00696179	-0.792127	0.009	0.015	1
ZNF383	0.0216616	-0.79174	0.007	0.011	1
PLSCR1	0.187256	-0.790985	0.299	0.291	1
PANK4	0.00960903	-0.790308	0.01	0.016	1
CPOX	0.0040841	-0.789845	0.009	0.015	1
GNG11	0.0236916	-0.789695	0.027	0.035	1
FGD2	3.66289e-09	-0.788761	0.058	0.09	0.000134065
DENND2D	4.01697e-06	-0.788443	0.028	0.046	0.147025
ABI3	2.5677e-06	-0.784581	0.054	0.077	0.0939803
SAP30	8.01509e-06	-0.783955	0.037	0.056	0.29336
TRABD2A	0.00598122	-0.783774	0.005	0.01	1
DOK1	3.08068e-07	-0.78347	0.051	0.077	0.0112756
CASP10	6.68088e-06	-0.783079	0.021	0.036	0.244527
NOTCH2NLA	1.37183e-05	-0.78092	0.03	0.047	0.502104
LAMTOR4	7.91855e-19	-0.780833	0.815	0.747	2.89827e-14
RGS14	7.40893e-12	-0.780558	0.068	0.107	2.71174e-07
ARRDC1-AS1	0.00269907	-0.78038	0.014	0.023	1
SLC40A1	3.03452e-13	-0.779824	0.029	0.061	1.11066e-08
POMGNT1	0.0288975	-0.7785	0.008	0.012	1
HNRNPDL	4.49481e-07	-0.778383	0.495	0.453	0.0164515
CPT1B	0.0016962	-0.777369	0.019	0.029	1
LY9	0.00106108	-0.775811	0.006	0.013	1
FAM110B	0.00965861	-0.775716	0.006	0.01	1
SLAMF7	0.0030124	-0.77418	0.005	0.01	1
NFXL1	0.0173574	-0.774019	0.017	0.023	1
STAT1	0.00131681	-0.773341	0.109	0.13	1
ZNF146	0.000391271	-0.772467	0.015	0.025	1
TMPO-AS1	0.00507188	-0.770238	0.014	0.022	1
TRANK1	6.05811e-05	-0.769101	0.026	0.04	1
SCML4	0.00176856	-0.769095	0.007	0.014	1
ATP5F1D	3.07973e-28	-0.768837	0.734	0.645	1.12721e-23
TMEM60	1.07249e-05	-0.767698	0.026	0.042	0.392542
CYBRD1	5.36559e-05	-0.767322	0.025	0.039	1
DLGAP1-AS1	0.0234313	-0.767071	0.01	0.016	1
CISH	0.0661887	-0.767059	0.017	0.022	1
MRPL27	7.20557e-10	-0.766057	0.055	0.087	2.63731e-05
AP1AR	0.0017664	-0.764821	0.016	0.025	1
MCM3	0.00760213	-0.763512	0.013	0.02	1
DCAF7	1.7256e-12	-0.763462	0.079	0.123	6.31588e-08
CDC23	0.00760654	-0.763108	0.009	0.015	1
SOCS3	4.06795e-26	-0.762223	0.241	0.334	1.48891e-21
ARPC4	1.70592e-05	-0.75978	0.386	0.424	0.624384
CSF1R	1.59549e-09	-0.75889	0.109	0.149	5.83967e-05
IL1R2	0.000346616	-0.758098	0.005	0.012	1
MCMBP	1.50006e-09	-0.754813	0.053	0.084	5.49037e-05
SNTB2	0.0192544	-0.75463	0.009	0.014	1
ALDH1A1	3.02181e-05	-0.754379	0.031	0.047	1
PRICKLE3	0.0238608	-0.754049	0.009	0.014	1
SLC11A1	0.0177811	-0.753857	0.585	0.573	1
CHST12	0.00417762	-0.753449	0.021	0.03	1
CLCN3	0.000621499	-0.751349	0.021	0.032	1
RNF170	0.00254733	-0.750874	0.015	0.023	1
TRIM5	0.000737438	-0.749801	0.018	0.029	1
ZDHHC1	0.00536394	-0.74941	0.05	0.062	1
CRELD1	0.0120788	-0.748287	0.011	0.017	1
PAXIP1	0.0254787	-0.747903	0.006	0.011	1
DPY19L1	0.00802651	-0.744598	0.007	0.012	1
SAMD3	0.000271722	-0.744526	0.008	0.017	1
TREML1	0.0995789	-0.74413	0.01	0.013	1
EXOSC3	0.00218441	-0.742628	0.014	0.023	1
YEATS4	0.000226623	-0.741861	0.017	0.028	1
MRVI1	0.00577669	-0.74166	0.008	0.013	1
SMCO4	7.8675e-15	-0.741524	0.156	0.215	2.87958e-10
TMEM250	7.02599e-05	-0.741147	0.023	0.037	1
RAD50	1.19433e-05	-0.740794	0.026	0.042	0.437135
HSPH1	0.000144241	-0.73948	0.019	0.031	1
UBE2L6	0.370552	-0.739007	0.224	0.23	1
LINC00339	0.00120366	-0.738921	0.022	0.033	1
SNAPC3	0.00134789	-0.737076	0.013	0.021	1
CTSZ	1.40523e-08	-0.736932	0.288	0.336	0.000514328
SPSB2	0.0397567	-0.736325	0.007	0.011	1
LAP3	0.484436	-0.735005	0.212	0.217	1
KLRK1	0.00388307	-0.734296	0.012	0.019	1
ENTPD1-AS1	0.0176156	-0.734137	0.008	0.012	1
WLS	3.44596e-05	-0.73406	0.025	0.041	1
SEPTIN9	1.33733e-05	-0.732982	0.363	0.327	0.489476
AL034397.3	3.10771e-06	-0.732066	0.113	0.143	0.113745
AC119396.1	0.000245215	-0.731767	0.024	0.037	1
GPSM3	1.41109e-14	-0.731092	0.682	0.618	5.16473e-10
EDEM3	2.83484e-09	-0.728254	0.054	0.085	0.000103758
AKT3	0.00572973	-0.728243	0.011	0.018	1
CEP83	0.0113327	-0.728188	0.005	0.01	1
SPTAN1	0.23821	-0.727769	0.096	0.103	1
B3GNT8	0.000465785	-0.726593	0.012	0.022	1
GNPDA1	2.05452e-07	-0.724867	0.041	0.065	0.00751975
POLR2L	2.0278e-52	-0.72241	0.69	0.566	7.42193e-48
LINC00174	0.0393946	-0.72177	0.008	0.013	1
SYTL3	4.38032e-05	-0.721467	0.04	0.058	1
ZNF174	0.0284832	-0.721303	0.007	0.011	1
IVD	1.92544e-05	-0.721145	0.035	0.053	0.704731
GART	6.09573e-05	-0.720348	0.021	0.035	1
ST6GAL1	0.0053399	-0.719236	0.021	0.03	1
RIDA	0.00718493	-0.719156	0.012	0.019	1
WDR12	0.0231173	-0.717089	0.01	0.015	1
AC010618.3	0.0423587	-0.716987	0.007	0.011	1
AC092803.1	0.0112612	-0.716862	0.006	0.01	1
PARK7	0.519833	-0.716841	0.434	0.426	1
BLZF1	0.0132949	-0.716385	0.01	0.016	1
VKORC1L1	0.0334717	-0.716298	0.006	0.01	1
FRAT1	1.48387e-05	-0.716283	0.027	0.043	0.54311
CHCHD4	0.00861779	-0.714765	0.011	0.017	1
TESPA1	0.00879553	-0.712829	0.008	0.013	1
ZBTB4	0.00712409	-0.712803	0.017	0.025	1
PEX11B	0.000134691	-0.712433	0.031	0.046	1
TMEM185B	0.0124564	-0.712397	0.01	0.015	1
GBP1	0.00017518	-0.712284	0.022	0.035	1
NFS1	0.00706574	-0.711934	0.01	0.017	1
MINDY1	0.00241722	-0.711799	0.016	0.024	1
FASTKD1	0.021711	-0.710272	0.007	0.011	1
SF3B3	1.33486e-05	-0.710199	0.041	0.06	0.488573
FEZ2	2.48214e-08	-0.70984	0.082	0.116	0.000908488
ELP3	0.00527747	-0.709673	0.012	0.019	1
ARL16	1.80381e-05	-0.709637	0.053	0.074	0.660211
AC087239.1	1.16115e-08	-0.708043	0.044	0.072	0.000424993
APOL3	0.00111677	-0.706573	0.038	0.052	1
TGFBR3	0.0293599	-0.705705	0.008	0.012	1
MPEG1	7.66494e-07	-0.704886	0.363	0.406	0.0280545
KNOP1	0.00111376	-0.704239	0.013	0.022	1
C9orf139	0.000191884	-0.703431	0.022	0.035	1
UMPS	0.00718095	-0.703295	0.011	0.018	1
GTF2H2	0.00252055	-0.703261	0.017	0.026	1
SGMS2	9.76322e-06	-0.703247	0.032	0.05	0.357344
KAT14	0.0738513	-0.701227	0.008	0.012	1
MTRES1	0.00288868	-0.700229	0.014	0.022	1
PAXIP1-AS2	0.00571607	-0.699916	0.01	0.016	1
TIMM21	0.0494376	-0.69892	0.008	0.011	1
HSPD1	6.20349e-13	-0.697638	0.084	0.129	2.27054e-08
REXO4	0.00397136	-0.695694	0.017	0.026	1
PDCD7	0.000501439	-0.69506	0.019	0.03	1
CYSLTR1	0.0619326	-0.69452	0.027	0.033	1
TAPBP	1.30573e-20	-0.693666	0.396	0.312	4.77912e-16
MRPS31	6.1818e-05	-0.690141	0.027	0.042	1
PUDP	9.65742e-06	-0.68973	0.023	0.039	0.353471
TRAPPC5	3.09154e-14	-0.689349	0.702	0.636	1.13153e-09
ZBED5-AS1	0.00530056	-0.689181	0.017	0.025	1
ZKSCAN1	1.20992e-05	-0.689023	0.061	0.084	0.442842
ALMS1	0.0133144	-0.688447	0.01	0.016	1
CISD1	5.24989e-05	-0.687594	0.031	0.047	1
MRPL20-AS1	0.00574506	-0.686932	0.011	0.018	1
SHQ1	0.0218724	-0.681633	0.009	0.014	1
LINC00324	0.00121426	-0.681258	0.016	0.026	1
BLM	0.0799041	-0.680983	0.008	0.011	1
AC023509.3	0.0140321	-0.680828	0.007	0.012	1
SMARCAL1	0.0229481	-0.680237	0.012	0.018	1
TTC33	0.0298811	-0.678801	0.008	0.012	1
CFAP298	8.51724e-06	-0.678194	0.04	0.06	0.311739
EIF2S1	4.08664e-06	-0.677406	0.035	0.054	0.149575
CNOT6	0.00180828	-0.67714	0.018	0.027	1
MFSD4B	0.010988	-0.676667	0.01	0.015	1
S1PR1	0.188831	-0.676453	0.017	0.02	1
LEO1	9.62833e-05	-0.67559	0.012	0.022	1
LIN37	0.000219049	-0.674571	0.018	0.03	1
VPS72	9.24161e-06	-0.674218	0.03	0.047	0.338252
CRIPT	0.000262521	-0.673789	0.037	0.052	1
ZMYM1	0.0766446	-0.672646	0.007	0.01	1
TCHP	1.48458e-07	-0.672604	0.046	0.071	0.00543371
C6orf47	6.60003e-05	-0.671192	0.019	0.032	1
KIFAP3	0.0282258	-0.671025	0.014	0.02	1
DDX60	0.000583541	-0.670647	0.011	0.019	1
SNAPIN	9.80656e-06	-0.668412	0.065	0.089	0.35893
ZNF444	0.00256287	-0.668011	0.014	0.022	1
P2RY13	2.06863e-09	-0.667514	0.053	0.083	7.5714e-05
NNT-AS1	0.0129232	-0.66706	0.01	0.016	1
KCNA3	0.0897518	-0.666833	0.008	0.011	1
CEP152	0.0143246	-0.666643	0.008	0.014	1
KLHL22	0.010745	-0.666139	0.011	0.017	1
ALG8	0.0049246	-0.664064	0.016	0.024	1
AHSA1	5.7598e-06	-0.663839	0.043	0.064	0.210814
MEGF9	2.27738e-14	-0.663218	0.209	0.272	8.33545e-10
ZMYM3	0.0163023	-0.662401	0.012	0.017	1
CHMP7	6.90682e-05	-0.661913	0.024	0.038	1
HIVEP2	0.0414579	-0.661177	0.009	0.013	1
SLC35E3	0.0020395	-0.660939	0.021	0.032	1
ACP2	0.00117532	-0.658494	0.017	0.026	1
NCK1-DT	0.0344219	-0.657234	0.006	0.01	1
MRFAP1L1	0.0116422	-0.656854	0.031	0.04	1
PSMB8-AS1	2.51662e-05	-0.656818	0.09	0.116	0.921108
SLFN12	0.000468533	-0.656697	0.026	0.039	1
CRISPLD2	1.74063e-13	-0.655277	0.091	0.139	6.37088e-09
COQ8B	0.000429261	-0.653538	0.027	0.039	1
CEP89	0.0844846	-0.653331	0.009	0.013	1
NBR1	1.81179e-07	-0.653295	0.062	0.09	0.00663134
BST1	0.341457	-0.653196	0.235	0.228	1
BRD3OS	0.122449	-0.652994	0.007	0.01	1
FAM114A2	0.00576679	-0.652666	0.014	0.022	1
CRTAP	1.30834e-05	-0.650772	0.453	0.413	0.478865
IFIT3	0.000227858	-0.650597	0.012	0.022	1
FANCF	0.0264219	-0.649852	0.009	0.013	1
PNPLA4	0.0181711	-0.649488	0.01	0.015	1
USP37	0.0125583	-0.646135	0.008	0.014	1
AP002954.1	0.0217499	-0.646052	0.007	0.011	1
GTF2H1	6.62447e-05	-0.645935	0.022	0.036	1
RECQL5	0.0213455	-0.645784	0.012	0.018	1
TCAIM	0.00894499	-0.643697	0.019	0.027	1
TASP1	0.0452319	-0.642983	0.007	0.011	1
CKAP5	0.000769987	-0.642881	0.019	0.03	1
NR1H3	0.0548515	-0.642706	0.007	0.01	1
FRA10AC1	0.000309118	-0.642624	0.03	0.044	1
IMP3	5.70968e-08	-0.642297	0.098	0.133	0.0020898
G3BP1	1.16722e-05	-0.639648	0.056	0.078	0.427216
PREPL	0.00595412	-0.638785	0.017	0.025	1
KIAA0040	1.4886e-07	-0.638485	0.05	0.076	0.00544843
GAMT	0.00831911	-0.638165	0.006	0.011	1
ITGA2B	0.0145852	-0.638126	0.006	0.011	1
ALG6	0.0015091	-0.637514	0.011	0.019	1
BORCS6	3.45965e-06	-0.635355	0.03	0.049	0.126627
C16orf86	0.0229494	-0.635144	0.013	0.019	1
KYNU	1.86784e-05	-0.634998	0.094	0.12	0.683649
RABGAP1L	4.67508e-07	-0.633259	0.065	0.092	0.0171113
NDUFB2	0.00286441	-0.633096	0.531	0.5	1
TMEM260	0.00841747	-0.632841	0.012	0.019	1
WAKMAR2	0.00173532	-0.632686	0.006	0.012	1
CASTOR1	0.0350823	-0.632182	0.007	0.011	1
AC103691.1	0.020403	-0.631943	0.015	0.021	1
ZC3H4	7.63907e-05	-0.631937	0.026	0.04	1
GBP2	0.897005	-0.63191	0.12	0.121	1
PDCD6	1.65554e-08	-0.631773	0.184	0.227	0.000605943
ATF1	0.00121302	-0.631158	0.025	0.037	1
PATL2	0.0015055	-0.631155	0.02	0.031	1
RGS3	0.0106598	-0.631002	0.015	0.022	1
MDM1	0.00513994	-0.630817	0.014	0.022	1
NIPSNAP1	0.0188082	-0.630811	0.015	0.022	1
BBS2	0.00573993	-0.630645	0.01	0.016	1
NUP42	0.000263316	-0.629646	0.029	0.043	1
GPR155	0.141638	-0.628982	0.021	0.026	1
TMEM106C	0.0584931	-0.628589	0.01	0.014	1
CCR5AS	0.00223515	-0.628316	0.013	0.021	1
MRPS14	1.2808e-05	-0.627358	0.035	0.053	0.468787
TAGAP	2.38381e-06	-0.62681	0.083	0.111	0.0872499
IPO8	0.00198362	-0.626437	0.03	0.042	1
CYB5B	2.65242e-05	-0.626135	0.026	0.042	0.970811
PSMB5	1.5121e-07	-0.625945	0.066	0.094	0.00553445
MRPL18	5.43264e-08	-0.625209	0.055	0.083	0.0019884
SLA2	0.157465	-0.624694	0.008	0.01	1
APAF1	2.11699e-08	-0.62146	0.081	0.115	0.000774841
DDX1	0.000291876	-0.620982	0.033	0.048	1
SCIMP	2.10216e-08	-0.620462	0.084	0.117	0.000769413
TMEM35B	8.30014e-06	-0.619984	0.051	0.072	0.303793
TMEM69	0.000837983	-0.619897	0.03	0.043	1
BNIP3	0.00459132	-0.618738	0.013	0.021	1
UEVLD	0.00136328	-0.618686	0.013	0.021	1
STAT2	1.35229e-07	-0.618459	0.122	0.158	0.00494952
CDK4	0.00517471	-0.617599	0.032	0.043	1
GALK2	0.0341808	-0.617088	0.013	0.018	1
SKP1	8.57226e-05	-0.616662	0.485	0.449	1
FAM13A	2.66893e-07	-0.615394	0.028	0.049	0.00976856
SLC25A22	0.0193698	-0.615086	0.009	0.014	1
OSTF1	1.55744e-06	-0.61474	0.252	0.291	0.057004
DICER1	0.00121954	-0.613657	0.143	0.165	1
PECAM1	0.141753	-0.613286	0.313	0.327	1
TMEM63A	0.0112357	-0.613243	0.021	0.029	1
NSUN6	0.0173881	-0.613217	0.018	0.025	1
ZNF720	0.0154842	-0.612672	0.011	0.017	1
POGLUT1	0.00358929	-0.612064	0.017	0.026	1
MARCO	1.6298e-05	-0.611092	0.079	0.104	0.596524
LRRK2	4.33729e-07	-0.610721	0.191	0.232	0.0158749
AC093323.1	0.027815	-0.610451	0.007	0.011	1
NDUFAF1	0.0172519	-0.606448	0.014	0.02	1
LYL1	5.22195e-07	-0.606363	0.065	0.092	0.0191129
TRIM34	0.000369404	-0.60617	0.033	0.047	1
PURA	2.4906e-05	-0.605785	0.021	0.036	0.911586
SNUPN	0.00173163	-0.605315	0.031	0.043	1
AL499604.1	0.00515434	-0.603738	0.014	0.022	1
SEPTIN1	0.0295083	-0.603277	0.047	0.057	1
SENCR	0.0110591	-0.601032	0.016	0.023	1
C21orf91	0.00851802	-0.600898	0.018	0.026	1
DYNC1I2	9.21633e-10	-0.598927	0.061	0.094	3.37327e-05
DTX3L	0.000328441	-0.598415	0.054	0.071	1
BAX	0.00146867	-0.598367	0.356	0.333	1
MTFMT	0.014208	-0.598186	0.01	0.015	1
NIFK-AS1	0.076235	-0.596259	0.011	0.015	1
AIDA	0.00098735	-0.596187	0.026	0.038	1
COA3	3.13621e-11	-0.596161	0.131	0.179	1.14788e-06
C12orf65	0.0985304	-0.595933	0.013	0.018	1
GPATCH4	0.010639	-0.595371	0.014	0.021	1
PLRG1	0.00791645	-0.594913	0.023	0.032	1
DOK2	5.765e-12	-0.593657	0.248	0.305	2.11005e-07
CHRNB1	0.0295342	-0.593509	0.015	0.021	1
ZNF585A	0.00104361	-0.592486	0.031	0.044	1
RBM41	0.00296522	-0.592437	0.013	0.02	1
COX10	0.0122052	-0.591248	0.017	0.024	1
DNAJA1	3.64629e-10	-0.590178	0.141	0.187	1.33458e-05
SLC39A1	0.00353641	-0.589825	0.026	0.037	1
CPTP	0.0199171	-0.588921	0.013	0.018	1
AC073611.1	0.0381654	-0.588633	0.015	0.021	1
INSIG2	0.00458719	-0.586483	0.014	0.022	1
ARL2	1.47198e-06	-0.585937	0.057	0.081	0.0538759
AFMID	0.0288253	-0.583517	0.012	0.017	1
TRUB2	0.0185201	-0.582626	0.013	0.019	1
HIST1H2AC	0.0462338	-0.582266	0.042	0.05	1
DCAF12	5.08359e-05	-0.581828	0.035	0.052	1
MAP3K10	0.073967	-0.581778	0.007	0.011	1
SUMO2	0.614975	-0.581728	0.518	0.517	1
XRRA1	0.0350356	-0.581206	0.008	0.013	1
GTF2A1	0.0136868	-0.580293	0.016	0.023	1
ANKRD27	0.022258	-0.579877	0.013	0.018	1
SACM1L	0.00926164	-0.579378	0.024	0.032	1
MAGEF1	0.002178	-0.579172	0.019	0.029	1
CATIP	0.154084	-0.57914	0.009	0.012	1
SP4	0.153288	-0.578254	0.007	0.01	1
ANG	4.69766e-05	-0.578092	0.044	0.062	1
MCCC2	0.0123945	-0.577437	0.014	0.021	1
CREBZF	0.000160705	-0.577143	0.033	0.048	1
TRIM21	0.000719831	-0.575797	0.031	0.044	1
LPAR6	0.00041387	-0.575275	0.041	0.057	1
CREBL2	0.00253404	-0.574387	0.027	0.037	1
RNF144B	0.989247	-0.574048	0.178	0.177	1
TP53	8.46589e-05	-0.573259	0.032	0.048	1
ZNF224	0.0259703	-0.572325	0.018	0.025	1
SMG9	0.00104979	-0.571476	0.019	0.029	1
HMOX2	0.0462441	-0.570515	0.057	0.066	1
PPID	0.00034317	-0.570162	0.033	0.047	1
THAP3	0.0082141	-0.568962	0.014	0.021	1
CAPZA1	0.250889	-0.568747	0.261	0.251	1
RRAGA	3.08925e-06	-0.568364	0.057	0.08	0.11307
TIRAP	0.0767137	-0.568302	0.009	0.012	1
LIX1L	0.000605162	-0.568037	0.027	0.04	1
PRKX	4.24e-05	-0.567452	0.055	0.076	1
MDN1	0.00888964	-0.566736	0.014	0.022	1
ARHGAP25	0.00745884	-0.566714	0.06	0.073	1
CLEC16A	0.023051	-0.566492	0.019	0.026	1
NOTCH2NLC	0.000102764	-0.566411	0.023	0.036	1
KATNBL1	0.000472982	-0.564762	0.028	0.041	1
BTN3A3	0.00262266	-0.564539	0.022	0.032	1
KIAA0319L	2.31866e-06	-0.563606	0.067	0.093	0.0848653
HTRA2	0.00316269	-0.562868	0.016	0.025	1
RNF121	0.0635812	-0.562738	0.008	0.012	1
INPP4A	4.34409e-05	-0.562548	0.036	0.053	1
TCF7	0.00038836	-0.561623	0.017	0.028	1
FAM117A	0.000867271	-0.561524	0.02	0.031	1
BLOC1S5	0.03346	-0.56131	0.014	0.02	1
AC093157.1	0.101381	-0.559578	0.007	0.01	1
ELP1	0.0189371	-0.55948	0.015	0.022	1
CNPY4	0.0892781	-0.558836	0.008	0.012	1
BTN3A1	0.0321456	-0.558638	0.033	0.041	1
ZNF718	0.0405808	-0.558338	0.006	0.01	1
MRPS18C	2.8745e-08	-0.557821	0.084	0.117	0.0010521
ISOC1	0.0255997	-0.557697	0.008	0.012	1
C1orf216	0.0770966	-0.556894	0.008	0.011	1
LDLRAP1	0.0650138	-0.556507	0.023	0.029	1
POLD3	0.00301974	-0.555413	0.029	0.04	1
GMFG	2.57543e-36	-0.55433	0.807	0.745	9.42633e-32
PWWP2A	0.000113705	-0.554174	0.031	0.046	1
STIP1	0.000110572	-0.553822	0.047	0.065	1
AIF1	1.82411e-63	-0.553098	0.974	0.922	6.67642e-59
NME4	1.00823e-09	-0.552993	0.07	0.105	3.69022e-05
DDX23	3.13228e-05	-0.552827	0.042	0.06	1
XPO1	6.99433e-05	-0.552193	0.073	0.095	1
FLCN	0.00758963	-0.551899	0.014	0.021	1
RPH3A	0.00236463	-0.551861	0.033	0.045	1
ATP6V1C1	0.000165954	-0.551669	0.042	0.058	1
MS4A4A	0.00361865	-0.551567	0.046	0.058	1
AMMECR1L	0.127871	-0.549724	0.009	0.013	1
MRPS26	1.41454e-07	-0.549659	0.052	0.079	0.00517734
TMEM135	0.0350768	-0.546615	0.008	0.013	1
RIPK3	0.00603304	-0.546336	0.017	0.026	1
TRIM56	0.000397626	-0.545817	0.059	0.077	1
SETDB2	0.0308699	-0.545752	0.013	0.018	1
AZI2	4.14767e-07	-0.544818	0.102	0.135	0.0151809
FOCAD	0.0360273	-0.544803	0.01	0.015	1
RPA1	0.00102191	-0.544553	0.032	0.044	1
SRPRB	0.00149142	-0.543554	0.019	0.029	1
LIG1	0.0130148	-0.543406	0.006	0.011	1
MRM2	0.010361	-0.543165	0.021	0.029	1
IFI44	0.0153309	-0.541612	0.048	0.059	1
NR2F6	0.126125	-0.541582	0.008	0.01	1
PRKACB	0.0977094	-0.541501	0.021	0.026	1
ZC3HC1	0.0956665	-0.54134	0.009	0.012	1
ACADM	0.00621813	-0.540965	0.026	0.035	1
HNRNPF	1.58209e-06	-0.540922	0.186	0.224	0.0579062
ZNF337	0.0848576	-0.540821	0.011	0.015	1
CITED2	0.03662	-0.539364	0.147	0.161	1
SPART	0.00088332	-0.539271	0.036	0.05	1
AC007384.1	0.0178224	-0.538649	0.012	0.018	1
RAN	0.0354589	-0.537457	0.308	0.328	1
CEPT1	0.00513819	-0.537338	0.024	0.034	1
RABL2A	0.13917	-0.536838	0.011	0.015	1
PIGM	0.0083951	-0.53674	0.013	0.02	1
WDR3	0.101425	-0.536739	0.007	0.01	1
PELI3	0.0690571	-0.536031	0.014	0.019	1
C11orf98	3.0877e-07	-0.535621	0.096	0.129	0.0113013
ARMCX3	0.000693925	-0.535351	0.025	0.037	1
CARD8	1.46077e-05	-0.533176	0.106	0.133	0.534657
DPYD	0.000260539	-0.532621	0.191	0.221	1
RSPRY1	0.00194884	-0.532614	0.027	0.038	1
PTGES3	0.44059	-0.532456	0.293	0.3	1
GAPT	7.66494e-09	-0.531763	0.06	0.091	0.000280544
IARS	0.0919628	-0.53153	0.016	0.02	1
PRPSAP1	0.000335197	-0.531411	0.037	0.052	1
CAMK4	0.000838391	-0.531309	0.009	0.017	1
ITPKC	0.0900614	-0.529868	0.007	0.01	1
TMA16	0.00376929	-0.528667	0.021	0.03	1
RXYLT1	0.0624639	-0.528527	0.016	0.021	1
MAGED1	0.115643	-0.528279	0.009	0.013	1
TMPO	3.97392e-18	-0.528069	0.135	0.201	1.4545e-13
ZNF493	0.00803383	-0.528032	0.015	0.023	1
RAD9A	0.0103836	-0.527164	0.016	0.023	1
ASCC1	0.0177671	-0.527071	0.015	0.021	1
AC008875.3	0.0609841	-0.526296	0.039	0.046	1
WBP1L	0.000673887	-0.526014	0.053	0.069	1
DLG4	0.00257776	-0.5259	0.024	0.035	1
STK38	2.03819e-06	-0.524825	0.148	0.183	0.0745998
FKBP15	0.000426791	-0.524392	0.117	0.14	1
GBA	0.000477453	-0.52407	0.042	0.057	1
ARFRP1	0.000372105	-0.523581	0.039	0.054	1
DPY30	1.16046e-06	-0.523526	0.06	0.085	0.0424738
NHLRC3	0.0214694	-0.521909	0.038	0.047	1
ING4	0.000903977	-0.520772	0.028	0.04	1
AKAP10	0.000854762	-0.519745	0.042	0.057	1
RAB11B-AS1	0.0253819	-0.519595	0.016	0.022	1
PLA2G12A	0.0442452	-0.518327	0.014	0.019	1
VTA1	0.00723862	-0.516375	0.031	0.041	1
IDH1	1.15722e-06	-0.51616	0.04	0.061	0.0423554
MPI	0.0508828	-0.516122	0.013	0.018	1
GOPC	0.000688666	-0.515267	0.042	0.056	1
PRUNE1	0.118542	-0.513864	0.009	0.012	1
TWSG1	0.118542	-0.513864	0.009	0.012	1
MX2	6.91266e-07	-0.513499	0.112	0.145	0.025301
MSH3	0.00107453	-0.513166	0.036	0.049	1
MCEE	0.0120219	-0.513041	0.015	0.022	1
KMT2E-AS1	2.88663e-05	-0.513014	0.071	0.094	1
SLC33A1	0.0164361	-0.511408	0.022	0.03	1
AMT	0.0351181	-0.511175	0.008	0.013	1
BRD8	0.00125079	-0.510954	0.025	0.037	1
GOLPH3	9.85662e-06	-0.50995	0.079	0.104	0.360762
RNF20	0.00956961	-0.508731	0.033	0.043	1
NIT1	0.00021895	-0.508578	0.051	0.069	1
PAAF1	0.000796517	-0.506874	0.01	0.019	1
FRAT2	0.000885544	-0.506345	0.05	0.065	1
EAF2	2.45033e-05	-0.505922	0.041	0.06	0.896845
TSC22D1	0.084766	-0.504392	0.016	0.021	1
APOBEC3G	0.00946589	-0.50381	0.037	0.047	1
BTBD10	0.0370777	-0.5034	0.02	0.026	1
C12orf57	0.00605527	-0.503335	0.255	0.234	1
SPINT1	0.000254417	-0.502613	0.039	0.055	1
ATP6V0E2	0.0670851	-0.502343	0.02	0.026	1
POLA2	0.0300532	-0.502287	0.008	0.012	1
LYRM7	0.190566	-0.502099	0.011	0.014	1
NUDT5	0.00317627	-0.502062	0.068	0.084	1
ZNF473	0.131709	-0.501429	0.007	0.01	1
ZNF446	0.131709	-0.501429	0.007	0.01	1
PCED1B-AS1	0.0376946	-0.500929	0.075	0.087	1
C11orf54	0.00215192	-0.500844	0.018	0.027	1
OBI1	0.0291677	-0.500113	0.008	0.012	1
VRK3	0.00101975	-0.499963	0.039	0.053	1
LRCH3	0.00327012	-0.499274	0.022	0.032	1
STX7	1.99915e-08	-0.498955	0.099	0.136	0.000731708
SRSF1	5.7172e-06	-0.49861	0.065	0.09	0.209255
TMEM106B	0.0226412	-0.498074	0.026	0.034	1
ZFAS1	5.44677e-33	-0.497702	0.577	0.47	1.99357e-28
CHKB-DT	0.26005	-0.497698	0.009	0.011	1
ZNF621	0.0874311	-0.497636	0.012	0.016	1
RETREG1	0.0384761	-0.49724	0.006	0.01	1
HSH2D	0.00567112	-0.497197	0.038	0.049	1
TBC1D4	0.172254	-0.496891	0.009	0.012	1
PARD6A	0.182025	-0.496766	0.007	0.01	1
NDUFA11	5.24997e-18	-0.496715	0.691	0.611	1.92154e-13
CETP	0.0434063	-0.496494	0.011	0.016	1
ORMDL3	0.0214033	-0.496396	0.011	0.017	1
COX4I1	3.12926e-92	-0.496053	0.96	0.899	1.14534e-87
CRLF3	0.000287398	-0.495993	0.05	0.068	1
CYB5A	0.0315326	-0.495976	0.027	0.035	1
EGLN2	4.53086e-08	-0.495501	0.08	0.112	0.00165834
ERAL1	0.0060012	-0.494895	0.033	0.044	1
SELPLG	6.49294e-19	-0.494456	0.234	0.312	2.37648e-14
MMUT	0.116024	-0.494027	0.008	0.011	1
COPS5	0.000108613	-0.493766	0.09	0.114	1
DDX10	0.165424	-0.493593	0.01	0.013	1
RIOX2	0.0360596	-0.492687	0.016	0.022	1
PRMT2	0.190755	-0.492486	0.174	0.184	1
RBM6	2.57881e-07	-0.491889	0.108	0.142	0.00943871
NMI	3.36581e-05	-0.49063	0.088	0.113	1
APOO	0.151585	-0.490247	0.011	0.014	1
DAPP1	5.14314e-08	-0.490203	0.075	0.106	0.00188244
SLC30A6	0.235972	-0.489763	0.008	0.01	1
ACTR2	0.712979	-0.489593	0.417	0.42	1
ALKBH3	0.0123674	-0.488757	0.02	0.028	1
TMEM187	0.102323	-0.487919	0.009	0.012	1
UAP1L1	0.00378504	-0.487676	0.024	0.034	1
TMEM68	0.225323	-0.487593	0.008	0.01	1
TTC4	0.0963147	-0.487349	0.012	0.016	1
IL16	7.78859e-06	-0.487153	0.083	0.11	0.28507
SLC35A5	0.0240089	-0.486839	0.011	0.017	1
ZNF28	0.0463886	-0.486306	0.008	0.012	1
AC104530.1	0.0635514	-0.486174	0.013	0.017	1
MED31	0.0150566	-0.48604	0.022	0.03	1
ZNF354A	0.0221867	-0.484757	0.018	0.024	1
C11orf49	0.0941549	-0.484407	0.009	0.013	1
IFIH1	0.00393343	-0.484358	0.021	0.031	1
CMAS	0.000783464	-0.484284	0.034	0.048	1
TSPAN2	0.00366345	-0.483943	0.018	0.027	1
GPATCH1	0.205657	-0.483656	0.008	0.011	1
ZNF638	1.02984e-05	-0.483402	0.06	0.083	0.376931
PCBP2	2.28891e-09	-0.482951	0.647	0.589	8.37764e-05
FGD3	0.0160928	-0.48262	0.146	0.162	1
MAF	0.104434	-0.481614	0.011	0.015	1
TRAPPC3	6.95071e-07	-0.481604	0.1	0.132	0.0254403
APMAP	0.358122	-0.481171	0.07	0.075	1
TMED8	0.0151991	-0.480365	0.028	0.037	1
YPEL3	5.48695e-06	-0.480296	0.189	0.223	0.200828
ZNF148	0.000267291	-0.480097	0.053	0.071	1
S100PBP	0.00297374	-0.479775	0.02	0.029	1
ERCC4	0.0430386	-0.479178	0.012	0.017	1
SHISA4	0.129218	-0.478968	0.008	0.011	1
DNAJC27-AS1	0.0603066	-0.478875	0.007	0.011	1
OFD1	0.0686339	-0.478502	0.027	0.034	1
GPR162	0.000302099	-0.478477	0.032	0.046	1
TMEM71	1.51219e-05	-0.477893	0.062	0.085	0.553478
FXR2	0.0511535	-0.477688	0.012	0.017	1
ROCK2	0.00152332	-0.476664	0.027	0.038	1
ME1	0.382716	-0.476656	0.011	0.013	1
COG5	0.017391	-0.476648	0.023	0.03	1
ATXN2	0.000437213	-0.476221	0.034	0.048	1
COA4	4.92854e-05	-0.475433	0.069	0.091	1
GTPBP10	0.0500392	-0.475281	0.013	0.018	1
TTC31	0.00924316	-0.475031	0.02	0.029	1
C12orf75	3.70001e-05	-0.474118	0.025	0.04	1
ACOT13	0.00856381	-0.47384	0.021	0.029	1
PRMT5	0.146009	-0.472292	0.015	0.019	1
ECI2	0.0163874	-0.471482	0.032	0.041	1
CLEC2D	0.0417302	-0.471093	0.026	0.033	1
MIR646HG	0.0486742	-0.469715	0.009	0.013	1
PDE4DIP	0.0283389	-0.469666	0.027	0.034	1
SDCBP	0.30794	-0.469641	0.456	0.446	1
CCDC61	0.104109	-0.468053	0.008	0.011	1
ATIC	0.00550531	-0.467847	0.028	0.038	1
MIB1	0.0670344	-0.467725	0.02	0.025	1
VSIR	2.1219e-10	-0.466711	0.709	0.669	7.76637e-06
EID2B	0.135596	-0.466524	0.01	0.013	1
RASSF3	1.37579e-06	-0.465969	0.085	0.114	0.0503552
FPGT	0.0643203	-0.465938	0.015	0.02	1
AL512625.3	0.111573	-0.465633	0.012	0.016	1
NBR2	0.150057	-0.46507	0.008	0.011	1
ATXN7L1	0.0325765	-0.46497	0.024	0.031	1
ZNF445	0.00545331	-0.464834	0.027	0.037	1
FLT3LG	0.822802	-0.46474	0.049	0.05	1
XAF1	7.25371e-09	-0.464398	0.092	0.128	0.000265493
ZNF664	0.0664651	-0.464031	0.017	0.022	1
NDUFA8	0.000160592	-0.463727	0.054	0.072	1
SDHAF1	0.00693223	-0.46294	0.022	0.03	1
DAB2	0.025563	-0.462881	0.021	0.028	1
SERPINB9	0.00168944	-0.462149	0.064	0.08	1
RAB5B	5.19333e-05	-0.461994	0.052	0.072	1
SMIM25	0.766672	-0.460764	0.297	0.294	1
NUDT7	0.126221	-0.460254	0.009	0.012	1
RELL2	0.123519	-0.459666	0.013	0.017	1
ACD	0.00821807	-0.459005	0.034	0.044	1
CNP	0.0155379	-0.458888	0.026	0.034	1
NFYB	0.0705048	-0.457658	0.015	0.02	1
PDE7A	0.0445982	-0.457537	0.017	0.023	1
MTIF3	0.000455675	-0.45735	0.097	0.118	1
UBR5-AS1	0.00601512	-0.457261	0.024	0.033	1
ASH2L	0.00979704	-0.456685	0.023	0.032	1
FPR2	0.00147551	-0.456371	0.028	0.039	1
TMOD3	1.53279e-06	-0.456147	0.193	0.233	0.0561017
ZNF765	0.273197	-0.456139	0.008	0.01	1
IPO13	0.0649402	-0.455105	0.016	0.02	1
STK39	0.0978721	-0.454836	0.01	0.014	1
CARD6	0.124751	-0.454608	0.02	0.025	1
C1orf21	0.050691	-0.45366	0.008	0.012	1
GSTM2	0.548589	-0.452436	0.009	0.01	1
MOSPD2	0.00273814	-0.451634	0.026	0.037	1
MFSD3	0.195788	-0.450622	0.017	0.02	1
SPARC	0.220331	-0.450181	0.027	0.031	1
PPP1R10	0.00483603	-0.449621	0.061	0.075	1
AKAP11	0.0155376	-0.449371	0.021	0.029	1
TEC	0.166644	-0.449181	0.008	0.01	1
FMN1	0.0394402	-0.447739	0.014	0.02	1
DDX17	2.28889e-16	-0.446992	0.294	0.367	8.37758e-12
USO1	0.000334648	-0.446467	0.044	0.06	1
THYN1	4.45053e-05	-0.445605	0.07	0.092	1
ITK	0.000382575	-0.445411	0.01	0.019	1
LINC01504	0.0116728	-0.444746	0.019	0.026	1
RNF8	0.0049141	-0.44431	0.015	0.023	1
PGM2L1	0.030147	-0.443299	0.01	0.015	1
GTF3C1	0.00548391	-0.442976	0.049	0.062	1
ZMYND8	0.0305362	-0.442412	0.032	0.04	1
CALR	1.12292e-06	-0.44144	0.206	0.246	0.0411
NBPF15	0.0350116	-0.441313	0.038	0.047	1
KRIT1	0.00544565	-0.441174	0.027	0.037	1
TRAF1	0.157606	-0.440325	0.01	0.013	1
HSP90AA1	0.000170187	-0.439925	0.49	0.467	1
SEC23B	0.00278896	-0.43977	0.043	0.056	1
FTO	0.0773846	-0.439756	0.013	0.017	1
SIK2	0.100815	-0.438094	0.016	0.02	1
ORC2	0.116553	-0.437794	0.012	0.015	1
CCDC97	0.0152095	-0.436973	0.027	0.036	1
COPB2	4.99085e-07	-0.434123	0.084	0.114	0.018267
SLFN11	0.00739572	-0.434049	0.027	0.037	1
TMEM106A	0.178769	-0.433837	0.015	0.018	1
DAPK2	0.202202	-0.433764	0.007	0.01	1
ANKRD37	0.0487303	-0.433382	0.009	0.013	1
ARMC7	0.0343703	-0.433322	0.015	0.02	1
MRNIP	0.184723	-0.433115	0.008	0.01	1
APEX2	0.0809302	-0.432995	0.023	0.028	1
SLC25A45	0.170102	-0.432322	0.016	0.02	1
DNAJC19	0.000138754	-0.431371	0.058	0.078	1
45352	0.00044867	-0.430751	0.074	0.094	1
MMP17	0.00026148	-0.430223	0.025	0.038	1
RNF34	0.00249581	-0.4302	0.019	0.029	1
CPSF2	0.000391017	-0.430101	0.047	0.063	1
GET1	0.00800982	-0.429856	0.019	0.027	1
LGALS12	0.0887998	-0.429843	0.012	0.016	1
MZF1	0.0132231	-0.429793	0.031	0.04	1
BTN2A2	0.0399163	-0.428023	0.012	0.017	1
TEX2	0.189264	-0.427811	0.009	0.012	1
UQCC1	0.0301211	-0.427586	0.008	0.012	1
LINS1	0.134687	-0.427427	0.016	0.02	1
SNHG5	1.47343e-35	-0.426826	0.308	0.423	5.39288e-31
KCNE3	0.0874536	-0.426751	0.138	0.15	1
TEDC1	0.0712003	-0.426368	0.016	0.02	1
EMSY	0.0629603	-0.426169	0.016	0.021	1
CYBC1	2.7151e-08	-0.426121	0.144	0.185	0.000993753
GLIPR2	0.0617551	-0.425411	0.431	0.442	1
CASP8AP2	0.00373222	-0.425409	0.013	0.02	1
SNRPD2	1.12865e-27	-0.425236	0.638	0.552	4.13097e-23
ASF1A	0.0311472	-0.424989	0.016	0.022	1
MAP2K6	0.292464	-0.42491	0.038	0.042	1
TMEM223	0.0116908	-0.424736	0.023	0.031	1
GID4	0.104933	-0.424053	0.015	0.019	1
SH3YL1	0.0290082	-0.423766	0.011	0.016	1
TNIK	0.0939742	-0.422417	0.011	0.015	1
HAX1	0.160604	-0.422151	0.112	0.121	1
ATP5IF1	0.000223349	-0.421439	0.382	0.353	1
FCF1	0.0351685	-0.421244	0.019	0.025	1
UBE2V2	0.0895071	-0.421069	0.054	0.062	1
ZNRF1	0.0376102	-0.420743	0.011	0.016	1
CXorf38	0.0187606	-0.420544	0.064	0.076	1
HAL	0.0893672	-0.420318	0.02	0.025	1
SUPT20H	0.0197868	-0.420081	0.04	0.05	1
OPRL1	0.0976385	-0.419523	0.012	0.016	1
Z99127.4	0.16539	-0.419257	0.015	0.019	1
RSAD2	0.0708096	-0.419181	0.007	0.01	1
EYA3	0.058458	-0.419001	0.017	0.023	1
LINC02723	0.0522156	-0.418729	0.029	0.036	1
LINC02207	0.131456	-0.418707	0.01	0.014	1
MEFV	1.45366e-05	-0.418491	0.082	0.107	0.532055
RPL7L1	0.00827573	-0.417472	0.07	0.084	1
AC010654.1	0.025096	-0.41677	0.007	0.011	1
PYCR2	0.00794085	-0.416459	0.045	0.057	1
RUVBL1	0.029084	-0.416339	0.021	0.028	1
FBXL8	0.100941	-0.416193	0.016	0.02	1
PCNX4	0.12645	-0.415923	0.028	0.033	1
ATAD1	0.187757	-0.415648	0.017	0.021	1
TMEM254	0.0514769	-0.415222	0.015	0.02	1
GOLPH3L	0.101676	-0.413891	0.007	0.01	1
PIP4P2	0.000113937	-0.413627	0.052	0.071	1
LDLRAD4	0.0185303	-0.412955	0.021	0.028	1
AL162231.2	0.11888	-0.412014	0.022	0.026	1
HENMT1	0.034438	-0.412005	0.015	0.02	1
BTBD11	0.121259	-0.410936	0.008	0.011	1
OSTC	0.758339	-0.410904	0.188	0.185	1
TBCK	0.043645	-0.410074	0.013	0.018	1
ABCC5	0.0291043	-0.409443	0.025	0.032	1
C5orf51	0.01214	-0.409083	0.03	0.039	1
PDE7B	0.0528072	-0.408959	0.01	0.014	1
TMBIM6	1.62693e-08	-0.408471	0.473	0.424	0.000595473
SDSL	0.0970945	-0.408375	0.018	0.023	1
APOL2	0.0789923	-0.408302	0.021	0.026	1
CBWD5	4.09895e-06	-0.40791	0.068	0.094	0.150026
CHORDC1	0.0113108	-0.4074	0.03	0.04	1
SLC35A2	0.254839	-0.407393	0.014	0.017	1
AGAP2	0.151032	-0.405999	0.01	0.013	1
CASP1	6.7119e-06	-0.405688	0.287	0.333	0.245662
ERBIN	0.000973177	-0.404494	0.08	0.099	1
AK6	0.0010212	-0.404223	0.02	0.031	1
C16orf54	0.000499298	-0.403888	0.034	0.047	1
BAIAP2	0.176086	-0.403415	0.025	0.029	1
ZNF217	0.0140913	-0.403324	0.043	0.054	1
HIBADH	0.181782	-0.403279	0.017	0.02	1
ERGIC2	0.0225659	-0.402535	0.024	0.032	1
RAPGEF6	0.045202	-0.402415	0.026	0.032	1
ZNF692	0.0952678	-0.402308	0.014	0.018	1
RNF13	0.000160664	-0.401762	0.116	0.141	1
RNF25	0.0448334	-0.401681	0.017	0.023	1
PSTPIP1	0.0110089	-0.401521	0.244	0.265	1
PDE6D	0.000387729	-0.401055	0.035	0.05	1
CYB5R1	0.00513413	-0.400885	0.055	0.068	1
COMMD3	0.00252843	-0.400365	0.092	0.11	1
ACPP	0.037886	-0.400182	0.039	0.048	1
ANKRD54	0.0291466	-0.400099	0.021	0.028	1
LPCAT4	0.0644208	-0.399124	0.018	0.024	1
HSDL2	0.0731986	-0.398327	0.045	0.053	1
KIF2A	0.000143154	-0.398286	0.075	0.096	1
MTX2	0.122683	-0.398096	0.012	0.016	1
GEMIN2	0.109797	-0.397621	0.007	0.01	1
RBL2	0.00122393	-0.39756	0.095	0.115	1
SP140	0.0356234	-0.397517	0.023	0.03	1
SLC43A3	0.00154794	-0.397133	0.041	0.055	1
SRP54	0.0015477	-0.396954	0.055	0.07	1
ATRIP	0.183537	-0.396887	0.023	0.027	1
HSD17B7	0.0693395	-0.394957	0.011	0.015	1
GMCL1	0.0012933	-0.394736	0.043	0.058	1
DGCR2	0.00266608	-0.394336	0.047	0.061	1
SUFU	0.0400687	-0.393549	0.023	0.029	1
XPC	0.00378696	-0.393511	0.059	0.073	1
ARHGEF40	3.01652e-05	-0.393427	0.098	0.124	1
RANGAP1	0.00920764	-0.392236	0.021	0.029	1
MTMR11	0.000143915	-0.391405	0.074	0.095	1
PSMC6	0.0114235	-0.391122	0.07	0.083	1
RARA-AS1	0.0404825	-0.39077	0.019	0.025	1
CCDC167	0.00936702	-0.389781	0.029	0.039	1
DPH2	0.176803	-0.389696	0.008	0.011	1
SLC16A7	0.169124	-0.389019	0.034	0.039	1
SRP14	2.83001e-36	-0.38897	0.722	0.629	1.03581e-31
COX6A1	2.85945e-10	-0.38877	0.682	0.637	1.04659e-05
PEA15	0.000926811	-0.38727	0.091	0.111	1
SLITRK4	0.269447	-0.387101	0.01	0.013	1
EIF3J-DT	0.113813	-0.386843	0.013	0.017	1
ZNF22	0.0104005	-0.386625	0.04	0.051	1
PPP1R21	0.0639575	-0.386511	0.038	0.045	1
FYN	0.726352	-0.386508	0.186	0.184	1
LAMTOR1	1.51419e-08	-0.386495	0.591	0.546	0.000554209
SCOC	0.00235638	-0.38614	0.016	0.025	1
SFT2D3	0.202374	-0.3859	0.007	0.01	1
DSN1	0.202374	-0.3859	0.007	0.01	1
NUDCD2	0.00348656	-0.385854	0.047	0.06	1
SLC7A7	0.876978	-0.385748	0.354	0.349	1
CD7	0.791329	-0.385153	0.071	0.07	1
SNX1	9.7319e-06	-0.385066	0.105	0.134	0.356197
SKA2	0.0524472	-0.384648	0.031	0.038	1
RPA3	0.119994	-0.384254	0.056	0.064	1
UBA3	5.95267e-05	-0.384147	0.061	0.082	1
SLC16A1-AS1	0.248757	-0.383815	0.008	0.01	1
GM2A	0.0160157	-0.383429	0.163	0.18	1
HSP90AB1	0.00908552	-0.383047	0.426	0.408	1
NDUFAF6	0.151214	-0.382891	0.017	0.02	1
ZNF230	0.260619	-0.382384	0.008	0.01	1
TMEM63B	0.220616	-0.382146	0.02	0.023	1
FECH	0.21547	-0.382137	0.012	0.015	1
RBMS2	0.0209424	-0.381475	0.02	0.027	1
SNX20	0.000930069	-0.381208	0.067	0.085	1
IDE	0.082541	-0.380919	0.025	0.031	1
ZNF141	0.163593	-0.379449	0.009	0.012	1
CREB1	0.00532963	-0.379115	0.055	0.068	1
TACC3	0.000342595	-0.378782	0.105	0.128	1
PPP1R12A	0.100452	-0.378667	0.143	0.154	1
TCF20	0.173521	-0.378459	0.014	0.018	1
PXMP4	0.0156579	-0.378359	0.009	0.014	1
CASP6	0.0208128	-0.378352	0.01	0.015	1
ARMC6	0.0214831	-0.378159	0.028	0.036	1
NLRC3	0.3537	-0.377361	0.011	0.013	1
IQCB1	0.278069	-0.37696	0.017	0.02	1
PARG	0.215034	-0.376473	0.016	0.019	1
IRF9	0.0966662	-0.376224	0.102	0.112	1
ZNF512	0.0210668	-0.376078	0.016	0.023	1
TMEM131L	0.00601336	-0.376064	0.042	0.054	1
CHST13	0.0199706	-0.375843	0.033	0.042	1
GDI2	7.89757e-05	-0.375812	0.371	0.403	1
TRADD	0.135929	-0.375685	0.091	0.1	1
ZDHHC16	0.0928773	-0.375671	0.021	0.026	1
SNX2	0.123234	-0.375309	0.214	0.227	1
ECHDC2	0.223903	-0.375045	0.017	0.021	1
CCDC28B	0.182569	-0.374483	0.012	0.015	1
ICAM2	0.115388	-0.374299	0.072	0.08	1
AC005632.3	0.110448	-0.374102	0.038	0.044	1
LILRA6	0.000140615	-0.373954	0.099	0.123	1
ERP29	1.87241e-15	-0.373661	0.588	0.528	6.8532e-11
MAP2K4	0.0230686	-0.373468	0.023	0.03	1
OTUD6B	0.27213	-0.372854	0.009	0.012	1
PABPC1L	0.238208	-0.372357	0.009	0.011	1
MITD1	0.020413	-0.37201	0.056	0.067	1
ARL6IP6	0.00144049	-0.371643	0.028	0.04	1
PF4	0.0506998	-0.371435	0.039	0.047	1
FKBP8	9.43767e-21	-0.371035	0.476	0.389	3.45428e-16
JAK2	0.0415914	-0.370732	0.075	0.086	1
TTI1	0.249386	-0.370687	0.008	0.011	1
STX17	0.00823725	-0.370207	0.027	0.036	1
UBFD1	0.153813	-0.370009	0.012	0.016	1
ZFPM1	0.262966	-0.369588	0.016	0.019	1
ZNHIT2	0.00449824	-0.369367	0.016	0.024	1
APIP	0.000237562	-0.36914	0.064	0.083	1
RAB30-DT	0.0736173	-0.369073	0.026	0.032	1
DNAAF5	0.350463	-0.368904	0.009	0.011	1
EIF1AX	0.245078	-0.368778	0.161	0.169	1
PADI4	0.209298	-0.368312	0.173	0.163	1
PRMT7	0.079478	-0.368189	0.018	0.023	1
MEAF6	0.0132616	-0.367961	0.116	0.132	1
EML2	0.102582	-0.367679	0.023	0.028	1
SKP2	0.011284	-0.367497	0.011	0.017	1
MCEMP1	0.00396875	-0.367323	0.14	0.159	1
LINC00921	0.273631	-0.367001	0.008	0.01	1
ATP7A	0.358536	-0.366682	0.012	0.014	1
HIRIP3	0.00908725	-0.366426	0.009	0.015	1
CPPED1	0.00112076	-0.366243	0.23	0.258	1
INTS8	0.00631582	-0.365891	0.036	0.047	1
TOR1B	0.0241826	-0.365005	0.018	0.025	1
UNC45A	0.00434809	-0.364973	0.052	0.065	1
HINT3	0.114756	-0.364672	0.027	0.032	1
LFNG	0.0492751	-0.364397	0.046	0.054	1
PDE3B	0.0495679	-0.363849	0.024	0.03	1
USP28	0.101772	-0.363378	0.018	0.023	1
INTS5	0.160159	-0.362453	0.014	0.018	1
SRBD1	0.0126339	-0.362186	0.014	0.021	1
MGA	0.0909797	-0.36201	0.023	0.028	1
PPP1R11	2.37926e-07	-0.361507	0.103	0.136	0.00870834
TTC14	0.0456256	-0.361129	0.06	0.07	1
RXRB	0.0192559	-0.36098	0.03	0.039	1
PLEKHA1	0.113752	-0.360965	0.021	0.025	1
CCR7	0.00422717	-0.360815	0.01	0.017	1
TRAK2	0.077443	-0.360738	0.025	0.03	1
ZNF611	0.235035	-0.35963	0.015	0.018	1
TSPAN3	0.083734	-0.359348	0.024	0.03	1
COG4	0.0152964	-0.358695	0.035	0.045	1
PIGV	0.12419	-0.358145	0.008	0.011	1
LPCAT1	0.00697303	-0.357975	0.069	0.083	1
ICMT	0.105387	-0.357935	0.018	0.023	1
SHISA5	0.0490973	-0.357786	0.174	0.188	1
TRAPPC6B	0.0302124	-0.357618	0.02	0.027	1
ARL11	0.00707874	-0.357404	0.041	0.052	1
TBRG4	0.0544851	-0.357391	0.028	0.035	1
MTHFSD	0.261268	-0.356976	0.009	0.011	1
PIBF1	0.0750399	-0.356893	0.016	0.021	1
ZNF770	0.121165	-0.356883	0.023	0.028	1
MYBL1	0.00317004	-0.356777	0.005	0.011	1
KRBOX4	0.36315	-0.356733	0.01	0.012	1
MCAT	0.0248872	-0.356569	0.014	0.02	1
LINC02245	0.562626	-0.356359	0.017	0.019	1
AL162253.2	0.0117811	-0.355569	0.018	0.025	1
HSPB11	0.348179	-0.355148	0.066	0.071	1
GNB1L	0.225894	-0.354801	0.008	0.01	1
CALHM6	1.71117e-46	-0.353219	0.29	0.179	6.26304e-42
AC027644.3	0.158411	-0.352332	0.024	0.028	1
MICOS10	0.00134669	-0.352275	0.49	0.455	1
PIGF	0.0914912	-0.3516	0.033	0.039	1
SNX3	0.00110761	-0.351551	0.427	0.393	1
RHOH	0.46538	-0.351419	0.02	0.022	1
BLVRA	0.00272279	-0.351293	0.279	0.303	1
CCAR1	0.200011	-0.351243	0.079	0.086	1
ZNF672	0.0131647	-0.351155	0.028	0.037	1
DAAM1	0.240247	-0.350703	0.017	0.021	1
VWA5A	0.0997446	-0.35064	0.011	0.015	1
ALDOC	0.41651	-0.350556	0.009	0.01	1
PADI2	0.453618	-0.350431	0.047	0.05	1
CUTC	0.00796157	-0.349451	0.046	0.058	1
SECTM1	0.0397189	-0.349404	0.064	0.075	1
POLE4	0.0337865	-0.349198	0.392	0.373	1
ANKRD28	0.324954	-0.349132	0.032	0.036	1
METTL2B	0.0898143	-0.348459	0.017	0.022	1
RPP25L	0.000712507	-0.34814	0.047	0.062	1
XYLT1	0.205141	-0.348102	0.017	0.02	1
MCM7	0.00131888	-0.348094	0.027	0.038	1
ACACA	0.761812	-0.345962	0.015	0.015	1
RPUSD3	0.0199687	-0.345235	0.051	0.062	1
ZCCHC9	0.137065	-0.345149	0.032	0.037	1
MFSD8	0.357871	-0.345085	0.012	0.014	1
MRPS28	0.0348248	-0.345	0.034	0.042	1
CSTF3	0.231739	-0.344338	0.016	0.019	1
STX6	0.0685464	-0.344243	0.054	0.063	1
MED12	0.258204	-0.344185	0.019	0.022	1
ZNF76	0.0556765	-0.34416	0.023	0.029	1
OXCT1	0.224122	-0.343839	0.013	0.015	1
REEP5	0.0140977	-0.343823	0.323	0.301	1
GOT2	0.0400581	-0.343686	0.022	0.028	1
HDHD3	0.0702084	-0.343673	0.018	0.023	1
DVL2	0.101069	-0.342947	0.012	0.015	1
POFUT1	0.0439455	-0.342681	0.018	0.024	1
EEF1AKMT4	0.161679	-0.342341	0.018	0.022	1
POC5	0.0422817	-0.34147	0.01	0.014	1
TMEM121B	0.144072	-0.340897	0.008	0.011	1
ZNF706	0.00077459	-0.340716	0.219	0.247	1
ZBTB25	0.466729	-0.340395	0.016	0.018	1
AGA	0.00746823	-0.339922	0.026	0.035	1
VPS35	7.02608e-09	-0.339546	0.14	0.182	0.000257161
PDSS1	0.217263	-0.339472	0.015	0.018	1
EPHB6	0.254167	-0.338524	0.058	0.053	1
SMUG1	0.0659763	-0.338218	0.03	0.037	1
FTX	0.0249898	-0.337996	0.046	0.055	1
THAP5	0.157701	-0.337852	0.017	0.021	1
TTLL12	0.478748	-0.337511	0.017	0.019	1
TMEM38A	0.336343	-0.33623	0.015	0.017	1
HIKESHI	0.0139419	-0.33599	0.102	0.117	1
EMC2	0.0977092	-0.335838	0.017	0.022	1
PDCD10	0.00795999	-0.335761	0.099	0.115	1
F11R	0.0067211	-0.335283	0.035	0.046	1
ARMC1	0.0898807	-0.335094	0.02	0.025	1
SNHG14	0.481791	-0.334817	0.012	0.013	1
RAD51C	0.196723	-0.3348	0.024	0.028	1
RETSAT	0.18301	-0.334752	0.011	0.014	1
COX11	0.223831	-0.334739	0.019	0.023	1
ADPRH	0.0146494	-0.334653	0.014	0.021	1
TARS	0.0230951	-0.334572	0.036	0.045	1
GPD2	0.192417	-0.334449	0.02	0.024	1
DIMT1	0.266356	-0.334234	0.016	0.019	1
AGGF1	0.000536358	-0.334225	0.06	0.077	1
GABPB2	0.0595452	-0.334201	0.018	0.024	1
AKIP1	0.0210093	-0.334199	0.031	0.04	1
SLC16A3	8.62276e-08	-0.334056	0.141	0.181	0.00315601
IRF5	0.00188043	-0.333836	0.118	0.138	1
TRIM24	0.0579073	-0.333554	0.024	0.03	1
TMEM263	0.261357	-0.332252	0.008	0.01	1
AP5S1	0.119153	-0.332095	0.013	0.017	1
HCK	0.00487509	-0.331511	0.417	0.444	1
HSPA6	0.00276547	-0.330817	0.057	0.072	1
YARS2	0.248108	-0.33071	0.01	0.013	1
HSD17B4	0.000724618	-0.330513	0.058	0.075	1
MED19	0.00211455	-0.330176	0.028	0.039	1
ANTXR2	0.0414827	-0.33004	0.041	0.05	1
EI24	0.105879	-0.33001	0.042	0.049	1
TRAPPC2B	0.0863924	-0.329993	0.02	0.025	1
RBBP5	0.0204741	-0.329795	0.018	0.024	1
CDKN2AIP	0.0622808	-0.328678	0.019	0.024	1
UGP2	0.000344583	-0.328286	0.069	0.088	1
PAF1	0.0402112	-0.328075	0.04	0.048	1
ZFYVE19	0.0415599	-0.327567	0.021	0.027	1
BUB3	0.230516	-0.327534	0.078	0.085	1
FGFR1OP	0.0586439	-0.327435	0.01	0.015	1
FAM111A	0.00353058	-0.327395	0.085	0.102	1
NEK7	0.00521773	-0.327012	0.046	0.059	1
FAM216A	0.0935695	-0.326978	0.008	0.011	1
XPO5	0.135275	-0.326416	0.013	0.016	1
CD300A	0.00190968	-0.325766	0.102	0.121	1
NSL1	0.00298782	-0.325187	0.052	0.066	1
ABI2	0.0368028	-0.324729	0.015	0.021	1
TTC39B	0.288516	-0.324466	0.012	0.014	1
FBXO8	0.206368	-0.324263	0.008	0.011	1
ARL14EP	0.339899	-0.323874	0.045	0.049	1
ARHGAP10	0.229708	-0.322834	0.018	0.022	1
PAGR1	0.00594159	-0.321858	0.092	0.108	1
BX284668.5	3.76193e-05	-0.321428	0.138	0.167	1
ZNF33B	0.208075	-0.320662	0.016	0.019	1
ARCN1	0.0111348	-0.320273	0.062	0.075	1
SLC25A43	0.485615	-0.320045	0.01	0.012	1
HYI	0.274049	-0.320043	0.012	0.015	1
CKS2	0.274049	-0.320043	0.012	0.015	1
DYNLT1	0.0926629	-0.320034	0.24	0.253	1
PFDN6	0.0212557	-0.319954	0.062	0.074	1
SH3BP5L	0.158144	-0.319896	0.016	0.02	1
STK3	0.148262	-0.319837	0.022	0.026	1
SLC2A11	0.174548	-0.319444	0.01	0.013	1
CALCOCO1	0.00235043	-0.319397	0.065	0.081	1
LINC00662	0.101316	-0.319388	0.015	0.019	1
ZMAT3	0.023961	-0.318854	0.04	0.05	1
UMAD1	0.116254	-0.318297	0.024	0.029	1
RFX7	0.449343	-0.317789	0.012	0.013	1
COMMD5	0.0470511	-0.317617	0.078	0.089	1
RAB11A	0.0100528	-0.317463	0.162	0.181	1
TPRA1	0.0637039	-0.316793	0.039	0.046	1
IRF4	0.286811	-0.316778	0.008	0.01	1
CCDC25	0.0369285	-0.316609	0.065	0.076	1
NDUFAF3	8.54953e-05	-0.316588	0.168	0.198	1
CHMP6	0.0455438	-0.316156	0.059	0.069	1
KLRF1	0.37692	-0.315821	0.008	0.01	1
SIRT5	0.380318	-0.315721	0.009	0.011	1
SLC25A30	0.182639	-0.315376	0.007	0.01	1
SMARCA4	0.689298	-0.315188	0.079	0.081	1
ZNF749	0.422759	-0.315054	0.008	0.01	1
PRKCA	0.320641	-0.314513	0.023	0.026	1
ATP6V1D	0.0167966	-0.313907	0.066	0.079	1
HEATR5B	0.376656	-0.313693	0.023	0.025	1
SMAP2	5.88758e-19	-0.313651	0.27	0.348	2.15491e-14
LACTB2	0.0883958	-0.313588	0.029	0.035	1
PDIA3	0.0296925	-0.313454	0.273	0.259	1
ZNF558	0.325423	-0.313363	0.009	0.011	1
MYO1F	1.29387e-10	-0.313283	0.61	0.56	4.73568e-06
AKTIP	0.634682	-0.313117	0.01	0.011	1
ABHD5	0.0181834	-0.312541	0.096	0.11	1
MAP3K13	0.0819131	-0.312199	0.035	0.041	1
ANKRD17	0.0115346	-0.312088	0.064	0.077	1
CNOT10	0.068029	-0.312055	0.028	0.034	1
PSMA5	0.0584953	-0.311775	0.181	0.196	1
MRPL46	0.128412	-0.311565	0.024	0.029	1
TMEM42	0.0448368	-0.311443	0.02	0.026	1
LRRC58	0.0516587	-0.31135	0.053	0.062	1
PDHA1	0.0559315	-0.311309	0.042	0.05	1
MGST3	0.00550375	-0.311084	0.287	0.31	1
NECAP2	0.0211771	-0.311012	0.098	0.112	1
NUDT2	0.0315222	-0.310644	0.042	0.051	1
FAM131A	0.160581	-0.310608	0.014	0.018	1
TUBB	0.505044	-0.310354	0.224	0.219	1
GYG1	0.691194	-0.310253	0.188	0.185	1
ZBTB45	0.0811529	-0.309861	0.015	0.019	1
ORAI3	0.0055605	-0.309476	0.11	0.127	1
MRPL50	0.0862247	-0.309459	0.021	0.026	1
PDK4	3.23865e-05	-0.309105	0.016	0.029	1
TRIM66	0.111334	-0.308582	0.012	0.015	1
DCAF17	0.501206	-0.308223	0.009	0.01	1
ZFP90	0.167314	-0.307934	0.024	0.029	1
RAD21	0.654518	-0.307722	0.144	0.146	1
SERPING1	0.134468	-0.307564	0.009	0.012	1
ATP2B1-AS1	5.22674e-05	-0.306674	0.445	0.402	1
ADAT1	0.211248	-0.30663	0.014	0.018	1
AL133245.1	0.357119	-0.306054	0.008	0.01	1
AL355001.2	0.389211	-0.30589	0.014	0.016	1
CXorf21	0.0310127	-0.305642	0.031	0.038	1
GALT	0.0382597	-0.305579	0.043	0.052	1
NBAS	0.0973746	-0.305465	0.029	0.035	1
NIF3L1	0.319093	-0.305009	0.02	0.023	1
ABLIM1	0.611267	-0.304933	0.014	0.015	1
SMYD4	0.241294	-0.3049	0.013	0.016	1
PRKAR1A	5.55512e-08	-0.304735	0.264	0.312	0.00203323
ZNF747	0.293235	-0.30455	0.01	0.013	1
STRADB	0.277802	-0.304288	0.016	0.018	1
BCS1L	0.199739	-0.304215	0.01	0.013	1
DPH6	0.344773	-0.304058	0.014	0.016	1
BCLAF3	0.471501	-0.303984	0.01	0.011	1
OGFOD1	0.0683111	-0.303934	0.012	0.016	1
C19orf25	0.00103922	-0.302995	0.075	0.093	1
NUDT18	0.064198	-0.302837	0.032	0.039	1
SASH1	0.839647	-0.302761	0.013	0.013	1
DEXI	0.300626	-0.302701	0.008	0.01	1
TFCP2	0.00456469	-0.302625	0.032	0.043	1
DHRS4-AS1	0.222308	-0.302217	0.016	0.019	1
AC016727.1	0.374319	-0.302024	0.008	0.01	1
OXNAD1	0.00866105	-0.301628	0.014	0.021	1
IKBKB	3.2658e-05	-0.301582	0.045	0.064	1
CD79B	0.0863433	-0.301308	0.017	0.021	1
ICE2	0.0329082	-0.301163	0.022	0.029	1
MPZL2	0.285244	-0.300865	0.009	0.011	1
AASDHPPT	0.0188047	-0.30086	0.043	0.053	1
LILRA1	0.0101181	-0.299979	0.158	0.176	1
FTSJ3	0.0872151	-0.299525	0.025	0.031	1
WDR6	0.0067728	-0.29838	0.054	0.067	1
A1BG-AS1	0.0831838	-0.298297	0.013	0.018	1
PCK2	6.25219e-05	-0.298227	0.026	0.041	1
PBRM1	0.000646769	-0.298045	0.073	0.092	1
GLRX	4.27544e-10	-0.297611	0.382	0.438	1.56485e-05
PISD	0.00828149	-0.297459	0.071	0.085	1
RUFY1	0.0399092	-0.297383	0.05	0.059	1
CTSH	5.61144e-08	-0.297203	0.502	0.454	0.00205384
ZBTB37	0.464101	-0.297094	0.01	0.012	1
SPN	0.00136736	-0.296884	0.081	0.099	1
AC004687.1	0.000235527	-0.296809	0.189	0.218	1
PIK3C3	0.0220371	-0.296779	0.032	0.041	1
GATD1	0.133654	-0.294888	0.024	0.029	1
ITPRIPL2	0.19469	-0.294685	0.023	0.027	1
LINC00641	0.150609	-0.294637	0.008	0.011	1
FRMD4B	0.0462427	-0.294631	0.043	0.052	1
GNG7	0.367376	-0.294407	0.011	0.013	1
AGPAT4	0.0512674	-0.292687	0.036	0.044	1
CTNS	0.262829	-0.292522	0.013	0.015	1
ABAT	0.0600083	-0.292435	0.016	0.021	1
MYPOP	0.344598	-0.290953	0.016	0.019	1
RASSF1	3.37007e-05	-0.290208	0.065	0.087	1
PRPSAP2	0.233093	-0.290156	0.037	0.042	1
SOS1	0.0429331	-0.290129	0.02	0.026	1
MRTFA	0.0445782	-0.289939	0.079	0.09	1
CEP162	0.0311971	-0.289691	0.012	0.017	1
CDPF1	0.314185	-0.289679	0.008	0.01	1
ZNF75D	0.314185	-0.289679	0.008	0.01	1
PAM16	0.127213	-0.289356	0.076	0.085	1
ARL13B	0.472348	-0.289201	0.009	0.01	1
TMEM39B	0.127544	-0.289182	0.028	0.034	1
HEXIM2	0.43104	-0.288402	0.012	0.014	1
SFR1	0.283655	-0.288338	0.019	0.022	1
TOM1L2	0.0513216	-0.288277	0.027	0.034	1
CYB561D1	0.0770155	-0.288178	0.02	0.025	1
PYGO2	0.101797	-0.287791	0.016	0.02	1
SP140L	0.178375	-0.287733	0.052	0.058	1
OSTM1	0.0421803	-0.287593	0.056	0.066	1
HERC4	0.00334764	-0.287462	0.038	0.05	1
SYNC	0.133985	-0.287125	0.026	0.031	1
ZNF37A	0.00413414	-0.287082	0.018	0.027	1
ATG7	0.0450836	-0.286973	0.068	0.078	1
FUT11	0.327679	-0.286902	0.021	0.023	1
MDH1	0.221036	-0.286208	0.122	0.13	1
HMG20A	0.203497	-0.286189	0.021	0.025	1
TNFSF13B	1.50287e-05	-0.286183	0.417	0.462	0.550065
UFSP2	0.147578	-0.285804	0.026	0.031	1
AC083855.2	0.2686	-0.285648	0.011	0.013	1
PIGX	0.0736969	-0.285623	0.039	0.047	1
ZNF180	0.214439	-0.285545	0.008	0.01	1
NADK	0.000549322	-0.28538	0.177	0.204	1
DNAJC16	0.185636	-0.285159	0.016	0.019	1
FAHD1	0.361891	-0.28496	0.017	0.019	1
GATC	0.378568	-0.284562	0.023	0.025	1
TMOD2	0.0625942	-0.28456	0.038	0.046	1
ILK	0.0093418	-0.284161	0.164	0.183	1
MIR497HG	0.0680934	-0.283937	0.023	0.029	1
COG8	0.146672	-0.28378	0.016	0.02	1
SLC35B3	0.0682959	-0.283604	0.02	0.025	1
GCNT1	0.280095	-0.282441	0.018	0.021	1
AC055839.2	0.480958	-0.282426	0.025	0.027	1
PRORP	0.0456835	-0.282184	0.021	0.028	1
ZSWIM6	0.0844148	-0.281966	0.053	0.06	1
GABARAPL2	0.0070142	-0.281897	0.279	0.301	1
TPT1	1.28112e-49	-0.281864	0.992	0.981	4.68905e-45
PALLD	0.701979	-0.281458	0.014	0.015	1
ANKZF1	0.0936856	-0.280953	0.032	0.038	1
UTP6	0.00732738	-0.280651	0.032	0.042	1
CCDC125	0.278472	-0.280414	0.014	0.016	1
AC015871.1	0.0386939	-0.280353	0.056	0.066	1
MLH3	0.381949	-0.280319	0.025	0.028	1
TMEM150A	0.195707	-0.280173	0.026	0.03	1
VDAC3	0.0270345	-0.280036	0.111	0.126	1
TTN-AS1	0.137849	-0.279676	0.024	0.029	1
CAAP1	0.12705	-0.27961	0.02	0.024	1
STK38L	0.169685	-0.279	0.038	0.043	1
FUT7	0.00495762	-0.278718	0.028	0.038	1
PAOX	0.274012	-0.278468	0.008	0.01	1
RFK	0.261942	-0.277838	0.038	0.042	1
RABGAP1	0.139427	-0.277515	0.033	0.039	1
MED16	0.0802007	-0.277512	0.048	0.055	1
LLGL2	0.171442	-0.277415	0.009	0.012	1
TBC1D17	0.00786252	-0.277351	0.035	0.046	1
TMCO6	0.11548	-0.277095	0.015	0.019	1
ZNF302	0.190554	-0.276896	0.039	0.045	1
HPS6	0.0323968	-0.274867	0.025	0.033	1
SMIM7	0.31243	-0.274531	0.139	0.146	1
SLC38A7	0.253942	-0.274327	0.015	0.018	1
FBXO38	0.147167	-0.274059	0.026	0.031	1
TCEANC2	0.479998	-0.274031	0.014	0.015	1
RBAK	0.28704	-0.273858	0.008	0.01	1
DOP1A	0.109967	-0.273746	0.014	0.018	1
RTL8A	0.0840899	-0.273715	0.043	0.051	1
MINDY2	0.561991	-0.27355	0.034	0.036	1
OPN3	0.122049	-0.273012	0.034	0.04	1
NEK8	0.509994	-0.272902	0.009	0.01	1
PCMTD2	0.0728922	-0.272457	0.041	0.048	1
CROCC	0.188852	-0.272203	0.014	0.018	1
CD38	0.218485	-0.272193	0.01	0.012	1
STEAP4	0.0705015	-0.272121	0.043	0.05	1
NME6	0.0258411	-0.272031	0.031	0.04	1
RSPH3	0.0768648	-0.270637	0.018	0.023	1
IFFO1	0.0314583	-0.27049	0.066	0.078	1
HPS3	0.105368	-0.269931	0.054	0.062	1
MED29	0.00696182	-0.269649	0.072	0.087	1
HIPK3	0.0526041	-0.269539	0.122	0.135	1
ACAP1	0.572238	-0.269465	0.172	0.167	1
AC005280.2	0.233718	-0.269113	0.104	0.111	1
CEP104	0.0679015	-0.268962	0.024	0.03	1
CPT2	0.141437	-0.26832	0.02	0.024	1
SORD	0.388028	-0.268262	0.018	0.02	1
MED11	0.195062	-0.268194	0.031	0.036	1
ZNF75A	0.169163	-0.267783	0.017	0.021	1
TRMT10B	0.200425	-0.267541	0.027	0.032	1
U2AF1	0.00454727	-0.267278	0.057	0.071	1
VPS28	0.00780652	-0.267174	0.448	0.423	1
MAPRE3	0.30377	-0.266792	0.013	0.016	1
CUL1	0.105844	-0.266691	0.054	0.062	1
FIZ1	0.50156	-0.266667	0.009	0.01	1
IPO7	0.0128496	-0.266621	0.041	0.052	1
SLC27A4	0.0474947	-0.266274	0.01	0.014	1
WASHC3	0.0198409	-0.265599	0.056	0.068	1
FMO5	0.0664067	-0.265485	0.016	0.021	1
CEP135	0.0101275	-0.265373	0.027	0.036	1
TRAFD1	0.0310635	-0.264953	0.049	0.059	1
THAP1	0.116965	-0.264366	0.024	0.029	1
ATG2B	0.153082	-0.26415	0.02	0.024	1
PNPT1	0.055079	-0.264141	0.018	0.024	1
ABHD4	0.306888	-0.263943	0.01	0.012	1
VIPAS39	0.276458	-0.263525	0.017	0.02	1
STAM2	0.386711	-0.26352	0.02	0.022	1
GBGT1	0.0504426	-0.263402	0.049	0.058	1
TRIM14	0.0898082	-0.263328	0.055	0.063	1
GMPPB	0.045083	-0.263248	0.02	0.026	1
CCT5	0.0455138	-0.263238	0.161	0.175	1
USP10	0.0118179	-0.263184	0.071	0.085	1
SNX27	1.53989e-06	-0.262742	0.112	0.145	0.0563614
SCRN3	0.234068	-0.262581	0.015	0.018	1
GTF2H2C	0.441347	-0.262473	0.021	0.023	1
HDAC2	0.0104134	-0.262259	0.075	0.089	1
TTC5	0.26312	-0.262106	0.013	0.015	1
DMXL2	0.087835	-0.26193	0.215	0.229	1
MED20	0.185364	-0.26169	0.008	0.01	1
CAVIN2	0.00901182	-0.2613	0.026	0.035	1
FAM78A	0.398432	-0.261187	0.051	0.055	1
HEATR6	0.339708	-0.261092	0.013	0.015	1
LPXN	0.00360049	-0.261076	0.088	0.105	1
FUNDC1	0.218519	-0.261067	0.01	0.012	1
DPM2	0.00742359	-0.260735	0.066	0.08	1
GON7	0.10637	-0.260497	0.023	0.028	1
SH2D1A	0.216039	-0.260404	0.009	0.011	1
SLC5A6	0.437981	-0.260123	0.011	0.013	1
SEPHS2	0.144499	-0.259708	0.063	0.07	1
PHF14	0.188742	-0.259679	0.055	0.062	1
ZER1	0.0379867	-0.259364	0.029	0.036	1
DNTTIP1	0.00521932	-0.259302	0.085	0.101	1
BIN2	0.0811646	-0.258977	0.285	0.274	1
WWC3	0.329259	-0.258891	0.038	0.042	1
TMEM154	0.00888574	-0.258817	0.108	0.124	1
SLC35C2	0.00348863	-0.258135	0.049	0.063	1
ICK	0.0980856	-0.257878	0.019	0.024	1
45352	0.779537	-0.257311	0.194	0.196	1
NASP	0.078311	-0.257258	0.09	0.1	1
SLC12A7	0.29617	-0.256794	0.075	0.08	1
SMIM12	0.373785	-0.256743	0.109	0.114	1
HCG18	0.0378919	-0.256726	0.024	0.031	1
AC027601.6	0.549491	-0.256418	0.009	0.01	1
POLR2H	0.033691	-0.256045	0.043	0.052	1
MARK3	0.511842	-0.255465	0.107	0.103	1
PXN	5.10511e-30	-0.255355	0.341	0.246	1.86852e-25
ZNF7	0.211025	-0.254423	0.015	0.018	1
NHEJ1	0.563689	-0.254259	0.017	0.019	1
SNAPC1	0.465493	-0.254029	0.009	0.011	1
AMPD3	0.402846	-0.253887	0.02	0.023	1
ZFP14	0.657502	-0.253713	0.013	0.014	1
FAM219A	0.27877	-0.25357	0.014	0.016	1
PIN4	0.000836621	-0.253551	0.096	0.117	1
MYO9A	0.370994	-0.253485	0.019	0.022	1
RPS6KA5	0.648193	-0.252717	0.027	0.029	1
CLK2	0.0527941	-0.252683	0.04	0.048	1
TRIP11	0.0699386	-0.252657	0.051	0.059	1
LIX1L-AS1	0.085585	-0.252629	0.011	0.015	1
LINC02728	0.29739	-0.252574	0.009	0.012	1
SYNRG	0.499703	-0.25253	0.067	0.07	1
KCNE1	0.150503	-0.252473	0.023	0.028	1
KEAP1	0.0899362	-0.252234	0.033	0.04	1
HK2	0.198501	-0.252042	0.051	0.057	1
LRRC42	0.161295	-0.251755	0.012	0.015	1
CIITA	0.00351531	-0.250831	0.06	0.075	1
SMG8	0.401426	-0.250762	0.01	0.012	1
ATRX	0.861981	-0.250499	0.161	0.162	1
GALNS	0.440877	-0.250485	0.031	0.033	1
TMEM107	0.0991965	-0.250411	0.083	0.092	1
HIBCH	0.550565	-0.250211	0.012	0.013	1
PIGL	0.770487	-0.249389	0.011	0.012	1
PDHX	0.254116	-0.249273	0.012	0.015	1
SEM1	0.266078	-0.248804	0.355	0.364	1
MNAT1	0.234828	-0.248322	0.017	0.02	1
LPIN2	0.391428	-0.248208	0.065	0.069	1
ZCCHC8	0.185749	-0.248137	0.032	0.037	1
PRKAR1B	0.124564	-0.248116	0.008	0.011	1
ZNF43	0.674762	-0.24799	0.015	0.016	1
ATP10D	0.257676	-0.247871	0.036	0.04	1
SLC25A39	2.35092e-05	-0.247782	0.15	0.123	0.860459
TMEM179B	0.00160713	-0.247427	0.217	0.243	1
EIF2B4	0.144268	-0.247303	0.04	0.046	1
TSNAX	0.0444516	-0.247105	0.063	0.073	1
ZDHHC14	0.250187	-0.246729	0.009	0.011	1
PDZD11	0.173541	-0.246304	0.021	0.025	1
UBLCP1	0.0234647	-0.24623	0.046	0.056	1
B3GALT6	0.0906578	-0.245936	0.017	0.022	1
PRPS2	0.416022	-0.245626	0.019	0.022	1
TMEM109	0.284462	-0.245516	0.057	0.062	1
TCTN3	0.257026	-0.245085	0.016	0.019	1
PARN	0.211645	-0.244965	0.032	0.037	1
SRPK1	0.024373	-0.244594	0.045	0.055	1
TMEM234	0.334348	-0.244295	0.019	0.021	1
PLEKHG3	0.186997	-0.243846	0.025	0.029	1
NEK4	0.0466823	-0.243817	0.024	0.031	1
METTL5	0.243854	-0.243577	0.079	0.085	1
CANT1	0.130584	-0.243126	0.051	0.058	1
RASSF1-AS1	0.591728	-0.24303	0.009	0.01	1
SMIM14	0.000638031	-0.242952	0.073	0.093	1
ALAS1	0.39123	-0.242344	0.027	0.03	1
PDF	0.649098	-0.242101	0.01	0.011	1
POLK	0.0951777	-0.241976	0.05	0.057	1
KIAA0513	0.0208257	-0.241275	0.075	0.087	1
VBP1	0.0427941	-0.24117	0.045	0.054	1
KLHDC7B	0.134623	-0.241146	0.018	0.022	1
DNAJC13	0.124121	-0.24107	0.05	0.057	1
ASXL2	0.0566388	-0.240995	0.045	0.053	1
ZSCAN29	0.438629	-0.240926	0.01	0.012	1
TSEN54	0.543584	-0.240624	0.023	0.024	1
SEPSECS-AS1	0.45474	-0.240201	0.012	0.014	1
PDLIM1	0.593907	-0.240075	0.018	0.02	1
HACD3	0.0806146	-0.239631	0.01	0.014	1
MFAP1	0.525437	-0.239621	0.021	0.023	1
CCDC71	0.212382	-0.23959	0.017	0.02	1
CMTM7	0.00692502	-0.23915	0.216	0.238	1
COX18	0.136616	-0.239076	0.015	0.019	1
APPBP2	0.185149	-0.239038	0.028	0.033	1
NBN	0.249053	-0.238941	0.058	0.064	1
ZNF185	0.289032	-0.238883	0.043	0.047	1
SNX15	0.133568	-0.238819	0.038	0.044	1
DHX33	0.253112	-0.238561	0.018	0.022	1
ATG3	0.196857	-0.238256	0.289	0.299	1
ACTR6	0.103192	-0.238005	0.023	0.028	1
TXLNG	0.0372056	-0.237814	0.018	0.024	1
RAB4B	0.130784	-0.237609	0.099	0.108	1
UPF3B	0.0438994	-0.237358	0.029	0.036	1
SPAG5-AS1	0.166766	-0.237341	0.01	0.013	1
PTER	0.586851	-0.235947	0.014	0.015	1
XRCC4	0.337625	-0.235659	0.025	0.028	1
AC147067.1	0.296422	-0.235522	0.022	0.025	1
MTAP	0.350132	-0.235212	0.019	0.022	1
SLC24A4	0.13569	-0.235201	0.099	0.108	1
TMEM203	0.05878	-0.235154	0.035	0.042	1
CBFA2T2	0.276877	-0.235104	0.017	0.02	1
PARP4	0.00921535	-0.234824	0.063	0.076	1
RPP30	0.176027	-0.234461	0.035	0.041	1
MYCBP	0.00140917	-0.234391	0.091	0.11	1
PRR14L	0.0292453	-0.234277	0.054	0.064	1
CCNDBP1	0.00791995	-0.234109	0.14	0.158	1
CCDC90B	0.062993	-0.233831	0.049	0.057	1
LRRC27	0.457419	-0.233556	0.011	0.013	1
TAOK1	0.123208	-0.233473	0.083	0.091	1
ADSS	0.316803	-0.233041	0.157	0.164	1
ANKAR	0.925582	-0.232852	0.012	0.012	1
FGD4	0.480131	-0.232697	0.069	0.072	1
ZNF738	0.381223	-0.23256	0.017	0.02	1
TRIM22	0.0139189	-0.232473	0.129	0.146	1
TMEM126B	0.0297293	-0.232462	0.043	0.052	1
PPP2CB	0.132415	-0.232375	0.027	0.032	1
SPCS2	0.00604815	-0.232214	0.158	0.178	1
TACO1	0.279865	-0.232097	0.035	0.039	1
WRAP53	0.471693	-0.231913	0.018	0.02	1
STAMBP	0.266719	-0.231668	0.046	0.051	1
PSMD10	0.175515	-0.231611	0.033	0.038	1
R3HDM2	0.0809213	-0.231005	0.05	0.057	1
SNX10	0.762765	-0.230873	0.304	0.307	1
CCNQ	0.164759	-0.23028	0.03	0.035	1
ATP6V1E1	0.247516	-0.230137	0.11	0.117	1
RNF5	0.00352072	-0.229522	0.052	0.066	1
POLR2J3	0.280511	-0.229399	0.08	0.086	1
RNF146	0.0301538	-0.228917	0.04	0.05	1
ZC3H13	0.0889597	-0.228671	0.074	0.083	1
PINK1	0.160933	-0.228371	0.029	0.034	1
RDX	0.392741	-0.227627	0.045	0.048	1
COPZ1	0.0987133	-0.227605	0.132	0.143	1
PTPN4	0.291671	-0.227335	0.023	0.027	1
BIRC3	0.488534	-0.227284	0.028	0.03	1
TM9SF1	0.0992139	-0.227155	0.039	0.045	1
UBN2	0.172255	-0.227072	0.026	0.031	1
RITA1	0.658993	-0.226543	0.023	0.024	1
HPF1	0.0139001	-0.226494	0.034	0.043	1
ZCCHC7	0.982026	-0.226395	0.041	0.041	1
ACO1	0.332969	-0.226225	0.01	0.012	1
SEMA4D	0.0380207	-0.226218	0.103	0.116	1
MSRB2	0.299542	-0.226128	0.074	0.079	1
CISD2	0.00273424	-0.226093	0.054	0.068	1
ADARB1	0.0667367	-0.226029	0.008	0.012	1
HDHD2	0.1131	-0.225849	0.024	0.029	1
RBM12	0.0819753	-0.225827	0.024	0.03	1
DDX56	0.135189	-0.225739	0.044	0.051	1
GP1BB	0.264948	-0.225572	0.019	0.016	1
KIF9-AS1	0.20936	-0.225547	0.01	0.013	1
COQ2	0.0220585	-0.225504	0.043	0.053	1
HCG11	0.0159106	-0.225332	0.019	0.026	1
SELENOH	0.00174482	-0.225266	0.484	0.461	1
PPME1	0.586536	-0.225091	0.012	0.014	1
RFX5	0.145992	-0.224975	0.023	0.028	1
CTBP2	0.379312	-0.224712	0.065	0.069	1
ATP6V1E2	0.206822	-0.224609	0.013	0.016	1
SPIDR	0.106123	-0.224052	0.057	0.064	1
CNOT3	0.159453	-0.224031	0.056	0.062	1
MLLT3	0.35152	-0.22401	0.009	0.011	1
AAMP	0.94158	-0.22349	0.115	0.115	1
TXNDC9	0.041237	-0.223409	0.04	0.048	1
ATPAF1	0.233003	-0.223318	0.046	0.051	1
HEMK1	0.428307	-0.223065	0.022	0.024	1
RRP7A	0.653869	-0.222785	0.142	0.145	1
C12orf43	0.265121	-0.22245	0.024	0.028	1
LUC7L3	0.221542	-0.2223	0.192	0.203	1
TMEM184C	0.241062	-0.221967	0.014	0.017	1
SLC35E2A	0.135679	-0.221882	0.021	0.025	1
CDIPT	0.132001	-0.22188	0.09	0.099	1
SLC26A2	0.537304	-0.221655	0.011	0.013	1
AC124248.1	0.611652	-0.221114	0.04	0.042	1
NOP16	0.170487	-0.220427	0.027	0.031	1
RFX1	0.28088	-0.220236	0.036	0.04	1
MIB2	0.207463	-0.220189	0.043	0.049	1
NOTCH2	0.379447	-0.219997	0.197	0.191	1
SDHD	0.260995	-0.219809	0.122	0.129	1
ZDHHC21	0.183764	-0.219648	0.011	0.014	1
STYX	0.213673	-0.219584	0.047	0.053	1
SCFD2	0.62071	-0.219371	0.009	0.01	1
BISPR	0.41037	-0.21934	0.03	0.033	1
TSPAN31	0.251199	-0.217762	0.02	0.024	1
C6orf120	0.19812	-0.217761	0.031	0.035	1
RAB32	0.856592	-0.217753	0.252	0.249	1
SETX	0.118269	-0.217097	0.146	0.157	1
45353	0.177975	-0.217053	0.08	0.087	1
ZNF544	0.472876	-0.216991	0.009	0.01	1
RIC8A	0.0709663	-0.216466	0.065	0.074	1
CEP78	0.622786	-0.216322	0.012	0.013	1
SP1	0.163912	-0.215927	0.081	0.088	1
RANGRF	0.181884	-0.215899	0.063	0.07	1
CAT	0.0348202	-0.215876	0.189	0.205	1
SNAP23	0.000254757	-0.215856	0.117	0.142	1
MRPL32	0.364231	-0.215368	0.037	0.04	1
TYSND1	0.223329	-0.215221	0.016	0.019	1
JAGN1	0.0469819	-0.215151	0.081	0.092	1
RASSF7	0.346388	-0.214848	0.037	0.041	1
HDDC3	0.360362	-0.214832	0.046	0.049	1
AATBC	0.0947902	-0.214815	0.018	0.023	1
TRMT2A	0.208456	-0.214615	0.04	0.045	1
SLF2	0.129449	-0.21442	0.034	0.04	1
LZTFL1	0.516228	-0.214357	0.009	0.011	1
AP4M1	0.142506	-0.21423	0.013	0.017	1
MRPL34	0.336134	-0.214194	0.149	0.155	1
ESD	0.0244378	-0.214073	0.131	0.146	1
AC064805.1	0.421111	-0.214027	0.012	0.013	1
APOL6	0.577306	-0.213901	0.077	0.079	1
MRPL30	0.0568528	-0.213893	0.033	0.04	1
TMEM43	0.328534	-0.213405	0.046	0.05	1
CD53	0.904708	-0.213041	0.247	0.247	1
KLHL8	0.4293	-0.213034	0.038	0.041	1
TUT7	0.979955	-0.21247	0.092	0.092	1
TIFA	0.655501	-0.212191	0.018	0.019	1
HEIH	0.0922223	-0.212133	0.053	0.061	1
MIS12	0.458928	-0.212094	0.013	0.015	1
AP5M1	0.468625	-0.211612	0.024	0.026	1
MMD	0.426179	-0.211509	0.017	0.019	1
DHX58	0.296042	-0.211279	0.019	0.022	1
RTCB	0.0572586	-0.211222	0.072	0.082	1
AC040970.1	0.0804354	-0.211016	0.018	0.023	1
HPCAL1	0.192773	-0.210863	0.132	0.141	1
SLC25A11	0.11142	-0.210668	0.125	0.136	1
CASP7	0.477241	-0.210473	0.016	0.018	1
WDR46	0.107883	-0.21035	0.048	0.055	1
MAEA	0.0575771	-0.210323	0.053	0.062	1
NUDT9	0.554974	-0.20991	0.015	0.016	1
IMMT	0.185753	-0.20975	0.081	0.089	1
SPOUT1	0.233552	-0.209712	0.022	0.026	1
AC020916.1	0.0667906	-0.209606	0.142	0.156	1
GPBAR1	0.0865576	-0.209127	0.109	0.12	1
ABCF2	0.0384795	-0.208679	0.037	0.045	1
ABHD10	0.335124	-0.208568	0.023	0.026	1
TMEM230	0.326052	-0.20833	0.146	0.153	1
RGL2	0.491492	-0.208301	0.073	0.077	1
TXNL1	0.0731318	-0.208276	0.123	0.135	1
ALS2	0.539948	-0.207813	0.009	0.01	1
TRIOBP	0.319219	-0.20741	0.133	0.126	1
OCIAD1	0.0152551	-0.207255	0.153	0.17	1
UQCC3	0.296746	-0.207193	0.092	0.098	1
RABGGTA	0.208622	-0.20691	0.047	0.053	1
AMZ2	0.224396	-0.206751	0.041	0.046	1
RPRD1A	0.508463	-0.206676	0.039	0.042	1
ZNF32	0.0452929	-0.206244	0.049	0.058	1
ANKRD40	0.272791	-0.205947	0.013	0.015	1
ZNHIT3	0.251638	-0.20528	0.081	0.087	1
VPS35L	0.0448399	-0.205054	0.036	0.044	1
CDC26	0.153943	-0.204415	0.102	0.111	1
HACD2	0.422029	-0.204341	0.023	0.025	1
C19orf12	0.523971	-0.204224	0.015	0.016	1
AP002748.4	0.535729	-0.203893	0.017	0.019	1
SLC39A10	0.21132	-0.203702	0.019	0.023	1
PEX6	0.306096	-0.203319	0.023	0.026	1
KNSTRN	0.250241	-0.203139	0.009	0.012	1
MLXIP	3.24044e-06	-0.203095	0.17	0.137	0.118603
TRMT112	0.452865	-0.20243	0.352	0.359	1
ORMDL2	0.0126809	-0.201434	0.073	0.087	1
WDR73	0.248568	-0.201028	0.022	0.026	1
RBM14	0.00252898	-0.200999	0.03	0.041	1
MRPS33	0.232507	-0.200913	0.062	0.068	1
[truncated: 6,399 more rows]

## Sheet: Figure 7A.
% Proliferated CD8 T cells						% Proliferated CD4 T cells						% Proliferated Total T cells
C1D-7	C1D1	C1D8	C2D1	PD		C1D-7	C1D1	C1D8	C2D1	PD		C1D-7	C1D1	C1D8	C2D1	PD
36.13	27.07	29.23	45.63	31.33		21.11	20.16	16.33	29.1	21.02		6.77	9.48	5.21	12.4	5.97
7.98	6.67	10.2	17.8	13.1		12.1	17.1	14.3	9.92	21.1		6.22	5.52	6.31	6.33	6
4.35	33.4	21.4	16.5	19.4		6.1	5.48	6.13	7.1	8.17		5.93	17.8	13	16.7	16.1
34.4	21.6	21.2		56		23.7	25.5	11.9				12.2	14.1	9.1		24.8
32.6	18.7	36.3				20.6	42.9	29.2				14.3	11.3	17.5
0.56	13.7		21.4	21		3.36	8.94		10.6	14.3		0.91	3.14		5.05	4.97
47.7	36.3	32.6	48.5			7.72	7.41	34.2	17			10.9	5.02	29.1	19.1
44.9	37.8	86.4	89	33		13.6	10.6	48.2	66	24.2		18	13.3	53.7	67.5
43.5	46.9	55.6	42.1			42.4	43.3	52.5	38.4			29.4	18.4	30.8	15.3
43.2	49	11.7	50.7			28.4	31.8	6	36.7			22.8	26.6	1.92	18.7
5.02	2.3	3.91	4.14			5.76	3	12.4	5.5			6.24	16.9	8.32	12.4
22.5	8.16	21.7	19.7			9.14	10.7	12.3	12			9.92	8.62	7.43	5.7
41.9	20.3	38	50			10.2	3.91	13.1	28			9.96	5.41	16.1	27.3
67	45.4	39		68.2		44.7	41.7	11.6		26		27.7	24.1	9.73		14.1
48.6	24.6	14.2		37.6		21.9	8.41	12		14.8		32.6	14.2	8.23		18.2
62.5	45.2	56.2	75.3			41.5	21	38.8	51.4			29.5	11	23	35.5

## Sheet: Figure 7B.
	Progressive Disease									Clinical Benefit
C1D-7	1	1	1	1	1	1	1	1		1	1	1	1	1	1	1	1
C1D1	0.88746	1.4003	0.79021	1.15574	3.45055	0.868952	0.870036	0.435583		3.00169	0.62585	1.16667	0.46055	2.70833	0.543173	0.738889	0.372881
C1D8	1.01447	0.769572	1.22378	0.745902		0.748992	0.351264	0.252454		2.19224	1.04762	0.084211	2.66973	1.33333	1.61647	2.98333	0.779661
C2D1	1.01768	1.83161			5.54945	0.574597				2.81619	0.520408	0.820175	1.75229	1.98718	2.74096	3.75	1.20339
PD	0.96463	0.881832		2.03279	5.46154		0.509025	0.558282		2.71501						2.52778

[truncated: 22 more sheets: Supplemental Figure 4A., Supplemental Figure 4B., Supplemental Figure 5A., Supplemental Figure 5B., Supplemental Figure 5C., Supplemental Figure 5D., Supplemental Figure 6A., Supplemental Figure 6B., Supplemental Figure 6C., Supplemental Figure 6D., Supplemental Figure 7., Supplemental Figure 8., Supplemental Figure 9., Supplemental Figure 14, Supplemental Figure 15A, Supplemental Figure 15B, Supplemental Table 7 All pts, Supplemental Table 7 CB, Supplemental Table 7 PD, Supplemental Table 8 All pts …]
